# Supplementary material for: Comparative proteomic data of M13SV1 human breast epithelial cells and their tumorigenic variants under treatment with estrogenic compounds
Source: Data Brief. 2016 May 30;8:329–33. doi: 10.1016/j.dib.2016.05.052 (PMC4909722; doi:10.1016/j.dib.2016.05.052)
Supplement: Supplementary file 2 — Supplementary material [file mmc2.xlsx]

## Sheet: Cell lines comparison untreated
	Protein				2D gel electrophoresis		Expression difference		Maldi-TOF-MS					Cell line B (comparred to A)			Cell line C (compared to A)
Sample ID	Accession (Uniprot)	Gene Name	UniProt Accession	Protein name	Spot-ID	Median control	group	up/ down	Protein	Mascot Score	Sequence Coverage	Matched MS Peaks	Hits	p-value (Wilcoxon-Test)	Fold_ Change	Log2 ratio	p-value (Wilcoxon-Test)	Fold_ Change	Log2 ratio
276	MTND_HUMAN	ADI1	Q9BV57	1,2-dihydroxy-3-keto-5-methylthiopentene dioxygenase	15145625	126	B	up	1,2-dihydroxy-3-keto-5-methylthiopentene dioxygenase OS=Homo	154	24	3/34	2	0.0088258	1.80159	0.849269
36	1433T_HUMAN	YWHAQ	P27348	14-3-3 protein theta	15144926	2058.5	B	down	14-3-3 protein theta OS=Homo sapiens GN=YWHAQ PE=1 SV=1	543	56	18/59	4	0.00564451	0.665776	-0.586891
37	1433Z_HUMAN	YWHAZ	P63104	14-3-3 protein zeta/delta	15144937	4935.5	B	down	14-3-3 protein zeta/delta OS=Homo sapiens GN=YWHAZ PE=1 SV=1	619	67	22/67	4	0.0241843	0.686557	-0.542549
202	1433Z_HUMAN	YWHAZ	P63104	14-3-3 protein zeta/delta	15144986	590	B	up	14-3-3 protein zeta/delta OS=Homo sapiens GN=YWHAZ PE=1 SV=1	212	43	16/53	4	0.00448939	1.46864	0.554485
234	PSMD8_HUMAN	PSMD8	P48556	26S proteasome non-ATPase regulatory subunit 8	15146971	59.5	B	up	26S proteasome non-ATPase regulatory subunit 8 OS=Homo sapie	106	24	10/32	2	0.012611	1.57143	0.652077
159	BPNT1_HUMAN	BPNT1	O95861	3'(2'),5'-bisphosphate nucleotidase 1	15146032	171	B	up	3'(2'),5'-bisphosphate nucleotidase 1 OS=Homo sapiens GN=BPN	114	40	9/35	2	0.0019311	1.60819	0.685435
238	RM01_HUMAN	MRPL1	Q9BYD6	39S ribosomal protein L1, mitochondrial	15147838	564.5	B	up	39S ribosomal protein L1, mitochondrial OS=Homo sapiens GN=M	66	33	9/65	2	0.00862524	1.41718	0.503026
374	RM12_HUMAN	MRPL12	P52815	39S ribosomal protein L12, mitochondrial	15145263	153	B	up	39S ribosomal protein L12, mitochondrial OS=Homo sapiens GN=	165	11	2/18	2	0.00565611	1.54902	0.631355
433	NT5C_HUMAN	NT5C	Q8TCD5	5'(3')-deoxyribonucleotidase, cytosolic type	15146828	49	B	up	5'(3')-deoxyribonucleotidase, cytosolic type OS=Homo sapiens	87	9	3/39	2	0.0537118	1.58163	0.661415
18	CH60_HUMAN	HSPD1	P10809	60 kDa heat shock protein, mitochondrial	15145639	5077.5	B	down	60 kDa heat shock protein, mitochondrial OS=Homo sapiens GN=	766	43	21/79	4	0.00829316	0.562974	-0.82886
391	GRP78_HUMAN	HSPA5	P11021	78 kDa glucose-regulated protein	15145330	3899	B	down	78 kDa glucose-regulated protein OS=Homo sapiens GN=HSPA5 PE	788	54	35/78	4	0.00955492	0.672224	-0.572987
434	ABHDA_HUMAN	ABHD10	Q9NUJ1	Abhydrolase domain-containing protein 10, mitochondrial	15147356	147.5	B	up	Abhydrolase domain-containing protein 10, mitochondrial OS=H	155	24	8/30	4	0.0284207	1.46441	0.550316
21	ACTB_HUMAN	ACTB	P60709	Actin, cytoplasmic 1	15145708	6548	B	down	Actin, cytoplasmic 1 OS=Homo sapiens GN=ACTB PE=1 SV=1	700	28	15/81	2	0.0268002	0.623549	-0.681425
455	ACTB_HUMAN	ACTB	P60709	Actin, cytoplasmic 1	15145640	4423	B	down	Actin, cytoplasmic 1 OS=Homo sapiens GN=ACTB PE=1 SV=1	449	18	5/97	2	0.00193924	0.478634	-1.063
237	ARPC2_HUMAN	ARPC2	O15144	Actin-related protein 2/3 complex subunit 2	15147748	256	B	up	Actin-related protein 2/3 complex subunit 2 OS=Homo sapiens	79	37	10/45	2	0.0105734	1.61328	0.689998
182	ACOT1_HUMAN	ACOT1	Q86TX2	Acyl-coenzyme A thioesterase 1	15147941	32	B	up	Acyl-coenzyme A thioesterase 1 OS=Homo sapiens GN=ACOT1 PE=2	96	31	10/32	4	0.0131817	1.5	0.584963
275	APT_HUMAN	APRT	P07741	Adenine phosphoribosyltransferase	15145764	335.5	B	up	Adenine phosphoribosyltransferase OS=Homo sapiens GN=APRT PE	232	53	9/33	4	6.18576e-06	1.53949	0.622456
173	ADK_HUMAN	ADK	P55263	Adenosine kinase	15147182	85	B	up	Adenosine kinase OS=Homo sapiens GN=ADK PE=1 SV=2	81	25	9/33	2	0.0219425	1.48235	0.567889
201	NUDT5_HUMAN	NUDT5	Q9UKK9	ADP-sugar pyrophosphatase	15145104	298	B	up	ADP-sugar pyrophosphatase OS=Homo sapiens GN=NUDT5 PE=1 SV=1	282	38	7/43	4	0.00018638	1.75503	0.811499
193	AK1A1_HUMAN	AKR1A1	P14550	Alcohol dehydrogenase [NADP+]	15147288	145	B	up	Alcohol dehydrogenase [NADP+] OS=Homo sapiens GN=AKR1A1 PE=1	93	28	10/36	3	0.00426751	1.51034	0.594878
171	AL1B1_HUMAN	ALDH1B1	P30837	Aldehyde dehydrogenase X, mitochondrial	15146936	136	B	up	Aldehyde dehydrogenase X, mitochondrial OS=Homo sapiens GN=A	124	27	13/44	4	4.57059e-05	1.69853	0.764286
190	ALDR_HUMAN	AKR1B1	P15121	Aldose reductase	15147612	147.5	B	up	Aldose reductase OS=Homo sapiens GN=AKR1B1 PE=1 SV=3	73	25	7/26	2	0.0339281	1.82373	0.866891
259	ANXA2_HUMAN	ANXA2	P07355	Annexin A2	15148111	127.5	B	up	Annexin A2 OS=Homo sapiens GN=ANXA2 PE=1 SV=2	149	46	13/35	2	0.000205677	1.74902	0.806546
209	ANXA4_HUMAN	ANXA4	P09525	Annexin A4	15146220	143.5	B	up	Annexin A4 OS=Homo sapiens GN=ANXA4 PE=1 SV=4	216	63	22/50	4	0.0518646	1.61324	0.689961
146	ANXA7_HUMAN	ANXA7	P20073	Annexin A7	15146804	456.5	B	up	Annexin A7 OS=Homo sapiens GN=ANXA7 PE=1 SV=2	168	35	18/76	4	0.00111065	1.76561	0.820165
107	DDX3X_HUMAN	DDX3X	O00571	ATP-dependent RNA helicase DDX3X	15147541	718	B	down	ATP-dependent RNA helicase DDX3X OS=Homo sapiens GN=DDX3X PE	143	26	18/59	4	0.0012344	0.550836	-0.860306
496	BAG2_HUMAN	BAG2	O95816	BAG family molecular chaperone regulator 2	15146996	124.5	B	up	BAG family molecular chaperone regulator 2 OS=Homo sapiens G	171	54	9/55	4	0.000455595	1.45382	0.539844
241	LACB2_HUMAN	LACTB2	Q53H82	Beta-lactamase-like protein 2	15147303	182	B	up	Beta-lactamase-like protein 2 OS=Homo sapiens GN=LACTB2 PE=1	120	40	11/43	4	0.00011168	1.57692	0.657112
152	BIEA_HUMAN	BLVRA	P53004	Biliverdin reductase A	15146829	212	B	up	Biliverdin reductase A OS=Homo sapiens GN=BLVRA PE=1 SV=2	272	40	12/38	4	0.000765488	1.56132	0.642767
257	BRCC3_HUMAN	BRCC3	P46736	BRCA1/BRCA2-containing complex subunit 3	15146101	47	B	up	BRCA1/BRCA2-containing complex subunit 3 OS=Homo sapiens GN=	106	27	10/32	2	0.0017266	2.06383	1.04532
472	CNN3_HUMAN	CNN3	Q15417	Calponin-3	15092350	44	B	up	Calponin-3 OS=Homo sapiens GN=CNN3 PE=1 SV=1	90	32	9/29	2	0.0272359	1.94318	0.958421
480	CECR5_HUMAN	CECR5	Q9BXW7	Cat eye syndrome critical region protein 5	15147533	147.5	B	up	Cat eye syndrome critical region protein 5 OS=Homo sapiens G	173	28	10/32	4	0.00103914	1.42712	0.513105
253	CHM4B_HUMAN	CHMP4B	Q9H444	Charged multivesicular body protein 4b	15145091	298	B	up	Charged multivesicular body protein 4b OS=Homo sapiens GN=CH	127	13	3/52	2	0.0257456	1.65436	0.726275
426	CLIC1_HUMAN	CLIC1	O00299	Chloride intracellular channel protein 1	15145398	140.5	B	up	Chloride intracellular channel protein 1 OS=Homo sapiens GN=	151	57	14/56	4	0.0160582	1.57295	0.653476
271	CBX1_HUMAN	CBX1	P83916	Chromobox protein homolog 1	15145064	178.5	B	up	Chromobox protein homolog 1 OS=Homo sapiens GN=CBX1 PE=1 SV=	80	15	2/40	2	0.0130148	1.45098	0.537028
281	CISY_HUMAN	CS	O75390	Citrate synthase, mitochondrial	15147951	332.5	B	up	Citrate synthase, mitochondrial OS=Homo sapiens GN=CS PE=1 S	148	19	10/60	3	0.0317437	1.55188	0.634017
476	CSTF2_HUMAN	CSTF2	P33240	Cleavage stimulation factor 64 kDa subunit	15146766	19	B	up	Cleavage stimulation factor 64 kDa subunit OS=Homo sapiens G	70	23	9/33	2	0.00868461	1.68421	0.752072
138	CSDE1_HUMAN	CSDE1	O75534	Cold shock domain-containing protein E1	15146473	102	B	up	Cold shock domain-containing protein E1 OS=Homo sapiens GN=C	155	24	15/17	4	0.00868121	1.60784	0.685127
150	CSN5_HUMAN	COPS5	Q92905	COP9 signalosome complex subunit 5	15146698	213	B	up	COP9 signalosome complex subunit 5 OS=Homo sapiens GN=COPS5	73	31	7/26	2	0.0100445	1.43427	0.520319
197	CRKL_HUMAN	CRKL	P46109	Crk-like protein	15146999	261	B	up	Crk-like protein OS=Homo sapiens GN=CRKL PE=1 SV=1	105	38	9/39	2	0.00104506	1.58621	0.665581
298	CD2A1_HUMAN	CDKN2A	P42771	Cyclin-dependent kinase inhibitor 2A, isoforms 1/2/3	15145709	62	B	up	Cyclin-dependent kinase inhibitor 2A, isoforms 1/2/3 OS=Homo	235	41	8/33	4	0.000170109	3.02419	1.59655
176	ERG19_HUMAN	MVD	P53602	Diphosphomevalonate decarboxylase	15147279	101	B	up	Diphosphomevalonate decarboxylase OS=Homo sapiens GN=MVD PE=	80	25	8/36	3	0.00109239	1.62376	0.699341
215	RPAB1_HUMAN	POLR2E	P19388	DNA-directed RNA polymerases I, II, and III subunit RPABC1	15146257	64	B	up	DNA-directed RNA polymerases I, II, and III subunit RPABC1 O	70	31	7/30	2	2.16502e-05	1.60156	0.67948
291	DNJC9_HUMAN	DNAJC9	Q8WXX5	DnaJ homolog subfamily C member 9	15146156	257.5	B	up	DnaJ homolog subfamily C member 9 OS=Homo sapiens GN=DNAJC9	394	55	14/43	4	0.00168777	1.47573	0.561427
384	DYN1_HUMAN	DNM1	Q05193	Dynamin-1	15146366	42	B	up	Dynamin-1 OS=Homo sapiens GN=DNM1 PE=1 SV=2	68	26	16/68	2	0.036086	1.57143	0.652077
442	EF1G_HUMAN	EEF1G	P26641	Elongation factor 1-gamma	15146639	200.5	B	up	Elongation factor 1-gamma OS=Homo sapiens GN=EEF1G PE=1 SV=3	197	27	14/61	4	0.0465136	1.42394	0.509889
25	EF2_HUMAN	EEF2	P13639	Elongation factor 2	15147476	891	B	down	Elongation factor 2 OS=Homo sapiens GN=EEF2 PE=1 SV=4	468	33	24/61	4	0.00862524	0.643098	-0.63689
221	ERP29_HUMAN	ERP29	P30040	Endoplasmic reticulum protein ERp29	15146736	467	B	up	Endoplasmic reticulum protein ERp29 OS=Homo sapiens GN=ERP29	180	47	18/63	4	0.000495534	1.46788	0.553734
456	IF4A1_HUMAN	EIF4A1	P60842	Eukaryotic initiation factor 4A-I	15145849	570	B	down	Eukaryotic initiation factor 4A-I OS=Homo sapiens GN=EIF4A1	544	43	17/71	4	0.0161887	0.463158	-1.11042
417	IF4A1_HUMAN	EIF4A1	P60842	Eukaryotic initiation factor 4A-I	15095343	26	B	up	Eukaryotic initiation factor 4A-I OS=Homo sapiens GN=EIF4A1	138	40	15/41	4	0.0124281	2.42308	1.27684
274	IF1AX_HUMAN	EIF1AX	P47813	Eukaryotic translation initiation factor 1A, X-chromosomal	15145410	397	B	up	Eukaryotic translation initiation factor 1A, X-chromosomal O	83	44	6/31	4	0.000765488	1.58186	0.661626
195	EIF3H_HUMAN	EIF3H	O15372	Eukaryotic translation initiation factor 3 subunit H	15146974	362	B	up	Eukaryotic translation initiation factor 3 subunit H OS=Homo	134	36	13/38	2	0.00291403	1.43646	0.522522
207	CAPZB_HUMAN	CAPZB	P47756	F-actin-capping protein subunit beta	15092000	53	B	up	F-actin-capping protein subunit beta OS=Homo sapiens GN=CAPZ	128	31	9/58	4	0.00832449	1.75472	0.811238
64	FSCN1_HUMAN	FSCN1	Q16658	Fascin	15147429	508.5	B	down	Fascin OS=Homo sapiens GN=FSCN1 PE=1 SV=3	182	46	20/65	4	0.00037128	0.643068	-0.636957
118	FSCN1_HUMAN	FSCN1	Q16658	Fascin	15147629	1810	B	down	Fascin OS=Homo sapiens GN=FSCN1 PE=1 SV=3	368	49	21/88	4	0.00448939	0.703039	-0.508324
162	FKBP4_HUMAN	FKBP4	Q02790	FK506-binding protein 4	15145923	177	B	up	FK506-binding protein 4 OS=Homo sapiens GN=FKBP4 PE=1 SV=3	85	21	10/33	3	0.0204892	1.51977	0.603857
179	ALDOC_HUMAN	ALDOC	P09972	Fructose-bisphosphate aldolase C	15147619	128	B	up	Fructose-bisphosphate aldolase C OS=Homo sapiens GN=ALDOC PE	132	36	13/44	4	0.000794333	1.92969	0.948367
249	FAH2A_HUMAN	FAHD2A	Q96GK7	Fumarylacetoacetate hydrolase domain-containing protein 2A	15147615	44.5	B	up	Fumarylacetoacetate hydrolase domain-containing protein 2A O	136	31	9/44	4	0.000345394	1.62921	0.704176
373	GGCT_HUMAN	GGCT	O75223	Gamma-glutamylcyclotransferase (geändert)	15145230	145	B	up	Gamma-glutamylcyclotransferase	304	63	9/36	4	0.00957711	1.42069	0.506591
423	GGPPS_HUMAN	GGPS1	O95749	Geranylgeranyl pyrophosphate synthetase	15146370	59	B	up	Geranylgeranyl pyrophosphate synthetase OS=Homo sapiens GN=G	69	21	7/26	2	0.00198872	2.07627	1.05399
205	GLOD4_HUMAN	GLOD4	Q9HC38	Glyoxalase domain-containing protein 4	15145725	151.5	B	up	Glyoxalase domain-containing protein 4 OS=Homo sapiens GN=GL	158	42	15/39	4	0.00469943	1.69307	0.759641
216	GRB2_HUMAN	GRB2	P62993	Growth factor receptor-bound protein 2	15146331	135.5	B	up	Growth factor receptor-bound protein 2 OS=Homo sapiens GN=GR	194	40	10/35	4	1.40524e-05	1.53137	0.614818
229	SAR1A_HUMAN	SAR1A	Q9NR31	GTP-binding protein SAR1a	15146865	93.5	B	up	GTP-binding protein SAR1a OS=Homo sapiens GN=SAR1A PE=1 SV=1	87	36	9/51	2	0.0105734	1.90374	0.928839
63	HSP71_HUMAN	HSPA1A	P08107	Heat shock 70 kDa protein 1	15145872	4044	B	down	Heat shock 70 kDa protein 1 OS=Homo sapiens GN=HSPA1A PE=1 S	648	41	25/81	4	0.044902	0.699308	-0.516001
211	HSPB1_HUMAN	HSPB1	P04792	Heat shock protein beta-1	15145980	556	B	up	Heat shock protein beta-1 OS=Homo sapiens GN=HSPB1 PE=1 SV=2	373	67	13/78	4	0.00037128	2.14299	1.09962
214	HSPB1_HUMAN	HSPB1	P04792	Heat shock protein beta-1	15092125	100.5	B	up	Heat shock protein beta-1 OS=Homo sapiens GN=HSPB1 PE=1 SV=2	105	29	5/32	3	0.035463	1.61194	0.688798
280	HS90A_HUMAN	HSP90AA1	P07900	Heat shock protein HSP 90-alpha	15146915	92	B	up	Heat shock protein HSP 90-alpha OS=Homo sapiens GN=HSP90AA1	239	7	4/69	2	0.0259867	1.79348	0.84276
177	HNRPD_HUMAN	HNRNPD	Q14103	Heterogeneous nuclear ribonucleoprotein D0	15147578	355	B	up	Heterogeneous nuclear ribonucleoprotein D0 OS=Homo sapiens G	96	20	8/40	2	0.0086245	1.59155	0.670432
443	HNRPC_HUMAN	HNRNPC	P07910	Heterogeneous nuclear ribonucleoproteins C1/C2	15147818	151	B	up	Heterogeneous nuclear ribonucleoproteins C1/C2 OS=Homo sapie	167	11	3/45	2	0.0408941	1.66225	0.733139
166	RBBP7_HUMAN	RBBP7	Q16576	Histone-binding protein RBBP7	15145153	156	B	up	Histone-binding protein RBBP7 OS=Homo sapiens GN=RBBP7 PE=1	98	27	8/37	3	0.00423274	1.41667	0.5025
165	MX1_HUMAN	MX1	P20591	Interferon-induced GTP-binding protein Mx1	15146158	53.5	B	up	Interferon-induced GTP-binding protein Mx1 OS=Homo sapiens G	115	24	15/45	2	0.000121911	3.1215	1.64224
103	IDH3A_HUMAN	IDH3A	P50213	Isocitrate dehydrogenase [NAD] subunit alpha, mitochondrial	15146319	620.5	B	down	Isocitrate dehydrogenase [NAD] subunit alpha, mitochondrial	243	38	13/57	4	0.0100445	0.601934	-0.732323
175	IDHC_HUMAN	IDH1	O75874	Isocitrate dehydrogenase [NADP] cytoplasmic	15147263	162	B	up	Isocitrate dehydrogenase [NADP] cytoplasmic OS=Homo sapiens	81	46	11/43	2	0.000454116	1.61111	0.688056
223	IDI1_HUMAN	IDI1	Q13907	Isopentenyl-diphosphate Delta-isomerase 1	15146842	275.5	B	up	Isopentenyl-diphosphate Delta-isomerase 1 OS=Homo sapiens GN	95	34	8/27	2	0.000460033	1.77314	0.826306
539	KIF11_HUMAN	KIF11	P52732	Kinesin-like protein KIF11	15146040	86.5	B	up	Kinesin-like protein KIF11 OS=Homo sapiens GN=KIF11 PE=1 SV=	130	17	17/32	2	0.00794974	1.93064	0.949076
27	LMNA_HUMAN	LMNA	P02545	Lamin-A/C	15147636	160	B	down	Lamin-A/C OS=Homo sapiens GN=LMNA PE=1 SV=1	97	32	15/51	2	0.0106523	0.65625	-0.607683
109	LMNA_HUMAN	LMNA	P02545	Lamin-A/C	15147447	488.5	B	down	Lamin-A/C OS=Homo sapiens GN=LMNA PE=1 SV=1	286	45	23/48	4	4.95534e-05	0.682702	-0.550672
112	LMNA_HUMAN	LMNA	P02545	Lamin-A/C	15147664	935	B	down	Lamin-A/C OS=Homo sapiens GN=LMNA PE=1 SV=1	254	35	22/58	4	0.0164976	0.662032	-0.595027
147	ILEU_HUMAN	SERPINB1	P30740	Leukocyte elastase inhibitor	15146566	146	B	up	Leukocyte elastase inhibitor OS=Homo sapiens GN=SERPINB1 PE=	252	42	15/50	4	1.44178	1.44178	0.527852
153	LDHB_HUMAN	LDHB	P07195	L-lactate dehydrogenase B chain	15146205	466	B	up	L-lactate dehydrogenase B chain OS=Homo sapiens GN=LDHB PE=1	322	35	12/45	4	0.0027099	1.51931	0.603419
93	PLIN3_HUMAN	PLIN3	O60664	Mannose-6-phosphate receptor-binding protein 1	15145476	815	B	down	Mannose-6-phosphate receptor-binding protein 1 OS=Homo sapie	316	13	4/79	2	0.0120664	0.706748	-0.500731
180	ACADM_HUMAN	ACADM	P11310	Medium-chain specific acyl-CoA dehydrogenase, mitochondrial	15147821	115	B	up	Medium-chain specific acyl-CoA dehydrogenase, mitochondrial	79	28	9/35	2	0.0342794	1.86522	0.899344
481	MAT2B_HUMAN	MAT2B	Q9NZL9	Methionine adenosyltransferase 2 subunit beta	15147822	21	B	up	Methionine adenosyltransferase 2 subunit beta OS=Homo sapien	98	23	5/18	3	0.0479969	1.42857	0.514573
262	MARE1_HUMAN	MAPRE1	Q15691	Microtubule-associated protein RP/EB family member 1	15145339	54.5	B	up	Microtubule-associated protein RP/EB family member 1 OS=Homo	112	47	8/41	4	0.0383521	1.6789	0.747516
479	NDUS2_HUMAN	NDUFS2	O75306	NADH dehydrogenase [ubiquinone] iron-sulfur protein 2, mitochondrial	15147175	161	B	up	NADH dehydrogenase [ubiquinone] iron-sulfur protein 2, mitoc	93	22	9/32	2	0.00231126	1.76087	0.816288
445	NIT1_HUMAN	NIT1	Q86X76	Nitrilase homolog 1	15147144	226	B	up	Nitrilase homolog 1 OS=Homo sapiens GN=NIT1 PE=2 SV=2	285	31	10/56	4	0.0358411	1.44469	0.53076
222	NIT2_HUMAN	NIT2	Q9NQR4	Nitrilase homolog 2	15146702	153.5	B	up	Nitrilase homolog 2 OS=Homo sapiens GN=NIT2 PE=1 SV=1	84	27	8/35	2	0.000153098	1.64821	0.720899
240	NIT2_HUMAN	NIT2	Q9NQR4	Nitrilase homolog 2	15147467	121	B	up	Nitrilase homolog 2 OS=Homo sapiens GN=NIT2 PE=1 SV=1	190	60	14/51	4	0.00356045	1.4876	0.57299
289	NHEJ1_HUMAN	NHEJ1	Q9H9Q4	Non-homologous end-joining factor 1	15146183	32	B	up	Non-homologous end-joining factor 1 OS=Homo sapiens GN=NHEJ1	99	10	2/26	2	0.0132651	1.625	0.70044
245	HCC1_HUMAN	HCC1	P82979	Nuclear protein Hcc-1	15146948	244	B	up	Nuclear protein Hcc-1 OS=Homo sapiens GN=HCC1 PE=1 SV=3	137	41	9/39	4	0.00870734	1.53279	0.616157
186	OCAD1_HUMAN	OCIAD1	Q9NX40	OCIA domain-containing protein 1	15147819	88.5	B	up	OCIA domain-containing protein 1 OS=Homo sapiens GN=OCIAD1 P	63	22	7/33	2	0.00794974	1.87571	0.907434
444	PDLI1_HUMAN	PDLIM1	O00151	PDZ and LIM domain protein 1	15147184	39	B	up	PDZ and LIM domain protein 1 OS=Homo sapiens GN=PDLIM1 PE=1	82	23	6/24	3	0.0109117	2.05128	1.03653
218	PRDX4_HUMAN	PRDX4	Q13162	Peroxiredoxin-4	15145874	107	B	up	Peroxiredoxin-4 OS=Homo sapiens GN=PRDX4 PE=1 SV=1	127	29	6/35	4	0.000919326	1.45327	0.539304
248	PIPNA_HUMAN	PITPNA	Q00169	Phosphatidylinositol transfer protein alpha isoform	15147053	103.5	B	up	Phosphatidylinositol transfer protein alpha isoform OS=Homo	131	44	13/38	4	0.000141264	1.43961	0.525682
294	PIPNB_HUMAN	PITPNB	P48739	Phosphatidylinositol transfer protein beta isoform	15146934	109.5	B	up	Phosphatidylinositol transfer protein beta isoform OS=Homo s	381	59	14/43	4	0.00955788	1.6347	0.709029
233	PGAM1_HUMAN	PGAM1	P18669	Phosphoglycerate mutase 1	15146962	351	B	up	Phosphoglycerate mutase 1 OS=Homo sapiens GN=PGAM1 PE=1 SV=2	133	46	10/32	3	0.000252944	1.48718	0.572579
154	PGP_HUMAN	PGP	A6NDG6	Phosphoglycolate phosphatase	15146255	108	B	up	Phosphoglycolate phosphatase OS=Homo sapiens GN=PGP PE=1 SV=	142	35	10/35	4	0.000974258	1.87963	0.910448
183	SERC_HUMAN	PSAT1	Q9Y617	Phosphoserine aminotransferase	15148089	217	B	up	Phosphoserine aminotransferase OS=Homo sapiens GN=PSAT1 PE=1	120	35	12/36	2	0.00413518	1.74194	0.800691
189	PIR_HUMAN	PIR	O00625	Pirin	15147496	174	B	up	Pirin OS=Homo sapiens GN=PIR PE=1 SV=1	151	43	11/37	4	1.77505e-05	2.05747	1.04087
483	PIR_HUMAN	PIR	O00625	Pirin	15147656	44	B	up	Pirin OS=Homo sapiens GN=PIR PE=1 SV=1	73	18	6/15	2	0.00101611	1.76136	0.816693
232	PA1B3_HUMAN	PAFAH1B3	Q15102	Platelet-activating factor acetylhydrolase IB subunit gamma	15147203	284	B	up	Platelet-activating factor acetylhydrolase IB subunit gamma	107	24	10/58	4	0.00348649	1.61972	0.695743
283	PCBP2_HUMAN	PCBP2	Q15366	Poly(rC)-binding protein 2	15147121	528	B	up	Poly(rC)-binding protein 2 OS=Homo sapiens GN=PCBP2 PE=1 SV=	324	35	8/61	3	4.95534e-05	1.8286	0.870738
219	SPF27_HUMAN	BCAS2	O75934	Pre-mRNA-splicing factor SPF27	15145734	91	B	up	Pre-mRNA-splicing factor SPF27 OS=Homo sapiens GN=BCAS2 PE=1	92	35	9/45	4	0.00681174	1.64286	0.716207
293	PHB_HUMAN	PHB	P35232	Prohibitin	15145982	38	B	up	Prohibitin OS=Homo sapiens GN=PHB PE=1 SV=1	403	52	11/51	4	0.0486306	3.34211	1.74076
204	PSMF1_HUMAN	PSMF1	Q92530	Proteasome inhibitor PI31 subunit	15145664	84	B	up	Proteasome inhibitor PI31 subunit OS=Homo sapiens GN=PSMF1 P	92	30	9/36	2	0.0241843	1.49405	0.579226
226	PSB3_HUMAN	PSMB3	P49720	Proteasome subunit beta type-3	15146770	410	B	up	Proteasome subunit beta type-3 OS=Homo sapiens GN=PSMB3 PE=1	135	29	8/29	4	0.0132716	1.48415	0.569633
212	PSB4_HUMAN	PSMB4	P28070	Proteasome subunit beta type-4	15146047	215	B	up	Proteasome subunit beta type-4 OS=Homo sapiens GN=PSMB4 PE=1	239	21	4/31	2	0.00111458	1.44651	0.532578
213	PSB4_HUMAN	PSMB4	P28070	Proteasome subunit beta type-4	15146070	269.5	B	up	Proteasome subunit beta type-4 OS=Homo sapiens GN=PSMB4 PE=1	254	39	5/32	4	0.000144222	1.53432	0.617602
396	MEMO1_HUMAN	MEMO1	Q9Y316	Protein MEMO1	15147729	81	B	up	Protein MEMO1 OS=Homo sapiens GN=MEMO1 PE=1 SV=1	105	22	6/26	4	0.00791005	1.41975	0.50564
224	PIMT_HUMAN	PCMT1	P22061	Protein-L-isoaspartate(D-aspartate) O-methyltransferase	15146591	178.5	B	up	Protein-L-isoaspartate(D-aspartate) O-methyltransferase OS=H	109	46	10/38	3	0.004662	1.61625	0.692647
230	PIMT_HUMAN	PCMT1	P22061	Protein-L-isoaspartate(D-aspartate) O-methyltransferase	15147473	224	B	up	Protein-L-isoaspartate(D-aspartate) O-methyltransferase OS=H	120	46	10/37	4	0.0275176	1.48884	0.574188
243	PNPH_HUMAN	PNP	P00491	Purine nucleoside phosphorylase	15147119	681.5	B	up	Purine nucleoside phosphorylase OS=Homo sapiens GN=NP PE=1 S	210	61	16/87	4	6.5085e-05	1.46735	0.553214
429	CLPP_HUMAN	CLPP	Q16740	Putative ATP-dependent Clp protease proteolytic subunit, mitochondrial	15146127	27.5	B	up	Putative ATP-dependent Clp protease proteolytic subunit, mitochondrial	174	40	11/35	4	0.00969808	1.81818	0.862496
242	TATD1_HUMAN	TATDN1	Q6P1N9	Putative deoxyribonuclease TATDN1	15147339	215	B	up	Putative deoxyribonuclease TATDN1 OS=Homo sapiens GN=TATDN1	92	9	3/31	2	0.00862524	1.53488	0.618129
297	RMD1_HUMAN	RMDN1	Q96DB5	Regulator of microtubule dynamics protein 1	15146681	33	B	up	Regulator of microtubule dynamics protein 1 OS=Homo sapiens	228	17	4/21	2	0.0234136	1.68182	0.750022
288	RFC2_HUMAN	RFC2	P35250	Replication factor C subunit 2	15146674	61.5	B	up	Replication factor C subunit 2 OS=Homo sapiens GN=RFC2 PE=1	175	46	15/35	4	0.000906752	1.46341	0.549339
210	RFA2_HUMAN	RPA2	P15927	Replication protein A 32 kDa subunit	15146269	111	B	up	Replication protein A 32 kDa subunit OS=Homo sapiens GN=RPA2	73	27	6/24	2	0.0319309	1.56306	0.644376
160	RCN1_HUMAN	RCN1	Q15293	Reticulocalbin-1	15144952	144	B	up	Reticulocalbin-1 OS=Homo sapiens GN=RCN1 PE=1 SV=1	83	11	3/23	2	0.0233077	1.61111	0.688056
143	RHG01_HUMAN	ARHGAP1	Q07960	Rho GTPase-activating protein 1	15146565	84	B	up	Rho GTPase-activating protein 1 OS=Homo sapiens GN=ARHGAP1 P	116	34	14/51	4	0.00265369	1.82143	0.86507
546	PRPS2_HUMAN	PRPS2	P11908	Ribose-phosphate pyrophosphokinase 2	15147160	72	B	up	Ribose-phosphate pyrophosphokinase 2 OS=Homo sapiens GN=PRPS	89	26	8/22	2	0.00348793	1.70833	0.77259
217	NQO2_HUMAN	NQO2	P16083	Ribosyldihydronicotinamide dehydrogenase [quinone]	15092330	37	B	up	Ribosyldihydronicotinamide dehydrogenase [quinone] OS=Homo s	97	48	8/24	2	0.0309922	1.43243	0.518467
172	RUVB1_HUMAN	RUVBL1	Q9Y265	RuvB-like 1	15146869	127	B	up	RuvB-like 1 OS=Homo sapiens GN=RUVBL1 PE=1 SV=1	87	29	10/31	2	0.000345651	1.84252	0.88168
490	HTRA2_HUMAN	HTRA2	O43464	Serine protease HTRA2, mitochondrial	15146954	46.5	B	up	Serine protease HTRA2, mitochondrial OS=Homo sapiens GN=HTRA	85	14	7/16	2	0.000714456	2.12903	1.0902
148	PTPA_HUMAN	PPP2R4	Q15257	Serine/threonine-protein phosphatase 2A regulatory subunit B	15146551	66.5	B	up	Serine/threonine-protein phosphatase 2A regulatory subunit B	75	24	10/49	2	0.00057373	2.04511	1.03218
254	STRAP_HUMAN	STRAP	Q9Y3F4	Serine-threonine kinase receptor-associated protein	15145307	520.5	B	up	Serine-threonine kinase receptor-associated protein OS=Homo	269	51	14/63	4	0.000144222	1.54467	0.627297
68	TRFE_HUMAN	TF	P02787	Serotransferrin	15147357	875.5	B	down	Serotransferrin OS=Homo sapiens GN=TF PE=1 SV=2	82	25	17/79	2	0.000462251	0.499714	-1.00082
102	ALBU_HUMAN	ALB	P02768	Serum albumin	15146234	10043	B	down	Serum albumin OS=Homo sapiens GN=ALB PE=1 SV=2	157	3	2/59	2	0.00228626	0.339938	-1.55666
425	SGTA_HUMAN	SGTA	O43765	Small glutamine-rich tetratricopeptide repeat-containing protein alpha	15145052	59	B	up	Small glutamine-rich tetratricopeptide repeat-containing protein alpha	151	13	3/25	2	0.0486773	1.41525	0.501061
272	SORCN_HUMAN	SRI	P30626	Sorcin	15145231	412	B	up	Sorcin OS=Homo sapiens GN=SRI PE=1 SV=1	134	44	10/51	4	0.00426603	1.53883	0.621839
439	U2AF2_HUMAN	U2AF2	P26368	Splicing factor U2AF 65 kDa subunit	15146907	87.5	B	up	Splicing factor U2AF 65 kDa subunit OS=Homo sapiens GN=U2AF2	184	18	8/33	4	0.00241332	1.45714	0.543142
263	SNP29_HUMAN	SNAP29	O95721	Synaptosomal-associated protein 29	15145975	91	B	up	Synaptosomal-associated protein 29 OS=Homo sapiens GN=SNAP29	132	49	12/40	2	0.0221736	1.45055	0.536599
440	TCPB_HUMAN	CCT2	P78371	T-complex protein 1 subunit beta	15146959	248	B	up	T-complex protein 1 subunit beta OS=Homo sapiens GN=CCT2 PE=	158	36	16/46	4	0.0105734	1.41935	0.505235
418	TTC1_HUMAN	TTC1	Q99614	Tetratricopeptide repeat protein 1	15145070	67	B	up	Tetratricopeptide repeat protein 1 OS=Homo sapiens GN=TTC1 P	125	40	10/44	4	0.00263385	2.31343	1.21004
220	PRDX3_HUMAN	PRDX3	P30048	Thioredoxin-dependent peroxide reductase, mitochondrial	15146531	625	B	up	Thioredoxin-dependent peroxide reductase, mitochondrial OS=H	205	12	3/56	2	0.00192841	1.6832	0.751207
251	THTR_HUMAN	TST	Q16762	Thiosulfate sulfurtransferase	15147762	66	B	up	Thiosulfate sulfurtransferase OS=Homo sapiens GN=TST PE=1 SV	187	49	16/61	4	0.00078817	2.66667	1.41504
420	THOC3_HUMAN	THOC3	Q96J01	THO complex subunit 3	15146214	98	B	up	THO complex subunit 3 OS=Homo sapiens GN=THOC3 PE=1 SV=1	89	30	11/53	2	4.80741e-05	1.73469	0.794681
250	TYSY_HUMAN	TYMS	P04818	Thymidylate synthase	15147534	138	B	up	Thymidylate synthase OS=Homo sapiens GN=TYMS PE=1 SV=3	122	36	12/52	2	0.02058	1.47826	0.563901
151	TALDO_HUMAN	TALDO1	P37837	Transaldolase	15146800	290.5	B	up	Transaldolase OS=Homo sapiens GN=TALDO1 PE=1 SV=2	112	29	11/52	3	0.000188666	1.54561	0.628177
246	TSNAX_HUMAN	TSNAX	Q99598	Translin-associated protein X	15146686	92	B	up	Translin-associated protein X OS=Homo sapiens GN=TSNAX PE=1	150	43	14/35	2	0.00291403	1.56522	0.646363
296	TRM61_HUMAN	TRMT61A	Q96FX7	tRNA (adenine-N(1)-)-methyltransferase catalytic subunit TRMT61A	15147727	32.5	B	up	tRNA (adenine-N(1)-)-methyltransferase catalytic subunit TRMT61A	219	48	8/23	4	0.045652	1.81538	0.860275
35	TPM4_HUMAN	TPM4	P67936	Tropomyosin alpha-4 chain	15144919	2699.5	B	down	Tropomyosin alpha-4 chain OS=Homo sapiens GN=TPM4 PE=1 SV=3	442	56	20/41	3	4.95534e-05	0.654936	-0.610574
290	TPM2_HUMAN	TPM2	P07951	Tropomyosin beta chain	15144870	41	B	up	Tropomyosin beta chain OS=Homo sapiens GN=TPM2 PE=1 SV=1	93	28	12/48	3	0.00413673	1.86585	0.899836
261	TBCB_HUMAN	TBCB	Q99426	Tubulin folding cofactor B	15145176	80	B	up	Tubulin folding cofactor B OS=Homo sapiens GN=TBCB PE=1 SV=2	102	36	9/37	2	0.0256095	1.96875	0.97728
144	TBG1_HUMAN	TUBG1	P23258	Tubulin gamma-1 chain	15146589	230	B	up	Tubulin gamma-1 chain OS=Homo sapiens GN=TUBG1 PE=1 SV=2	103	31	13/53	2	0.0314685	1.71739	0.780219
163	TTL12_HUMAN	TTLL12	Q14166	Tubulin--tyrosine ligase-like protein 12	15145797	18.5	B	up	Tubulin--tyrosine ligase-like protein 12 OS=Homo sapiens GN=	105	22	12/47	3	0.0503691	1.94595	0.960472
132	TPD54_HUMAN	TPD52L2	O43399	Tumor protein D54	15145430	386.5	B	down	Tumor protein D54 OS=Homo sapiens GN=TPD52L2 PE=1 SV=2	144	36	6/39	3	0.00681174	0.571798	-0.806422
284	TWF2_HUMAN	TWF2	Q6IBS0	Twinfilin-2	15093372	73	B	up	Twinfilin-2 OS=Homo sapiens GN=TWF2 PE=1 SV=2	102	30	8/41	3	0.0040174	1.52055	0.604591
279	UBQL1_HUMAN	UBQLN1	Q9UMX0	Ubiquilin-1	15145192	211.5	B	up	Ubiquilin-1 OS=Homo sapiens GN=UBQLN1 PE=1 SV=2	255	32	13/68	4	0.0052534	1.4539	0.539929
427	UCHL1_HUMAN	UCHL1	P09936	Ubiquitin carboxyl-terminal hydrolase isozyme L1	15145432	91	B	up	Ubiquitin carboxyl-terminal hydrolase isozyme L1 OS=Homo sap	172	44	8/39	4	0.0138239	1.68681	0.7543
428	UCHL1_HUMAN	UCHL1	P09936	Ubiquitin carboxyl-terminal hydrolase isozyme L1	15145584	516.5	B	up	Ubiquitin carboxyl-terminal hydrolase isozyme L1 OS=Homo sap	287	58	12/60	4	0.00231643	1.75508	0.811539
430	UCHL1_HUMAN	UCHL1	P09936	Ubiquitin carboxyl-terminal hydrolase isozyme L1	15145998	126.5	B	up	Ubiquitin carboxyl-terminal hydrolase isozyme L1 OS=Homo sap	104	11	2/28	2	0.00217739	1.71937	0.781878
260	OTUB1_HUMAN	OTUB1	Q96FW1	Ubiquitin thioesterase OTUB1	15145014	70.5	B	up	Ubiquitin thioesterase OTUB1 OS=Homo sapiens GN=OTUB1 PE=1 S	62	16	5/20	2	0.0287112	1.41135	0.497073
287	UBCP1_HUMAN	UBLCP1	Q8WVY7	Ubiquitin-like domain-containing CTD phosphatase 1	15146758	68	B	up	Ubiquitin-like domain-containing CTD phosphatase 1 OS=Homo s	107	9	4/30	2	0.00281298	1.75	0.807355
101	P33MX_HUMAN	KIAA1191	Q96A73	UPF0498 protein KIAA1191	15146168	5575.5	B	down	UPF0498 protein KIAA1191 OS=Homo sapiens GN=KIAA1191 PE=2 SV	74	39	10/69	2	0.000495534	0.396467	-1.33473
471	CI064_HUMAN	C9orf64	Q5T6V5	UPF0553 protein C9orf64	15146021	61.5	B	up	UPF0553 protein C9orf64 OS=Homo sapiens GN=C9orf64 PE=1 SV=1	90	27	7/20	2	0.00133646	1.66667	0.736966
278	VPS29_HUMAN	VPS29	Q9UBQ0	Vacuolar protein sorting-associated protein 29	15147104	56.5	B	up	Vacuolar protein sorting-associated protein 29 OS=Homo sapie	127	33	7/38	4	0.001778	1.53982	0.622765
110	NSF_HUMAN	NSF	P46459	Vesicle-fusing ATPase	15147394	752.5	B	down	Vesicle-fusing ATPase OS=Homo sapiens GN=NSF PE=1 SV=2	207	10	6/82	2	0.0115866	0.611296	-0.710058
227	ZN397_HUMAN	ZNF397	Q8NF99	Zinc finger protein 397	15146873	175	B	up	Zinc finger protein 397 OS=Homo sapiens GN=ZNF397 PE=1 SV=2	75	18	9/29	2	0.00719868	1.61143	0.68834
482	ZN596_HUMAN	ZNF596	Q8TC21	Zinc finger protein 596	15147653	287	B	up	Zinc finger protein 596 OS=Homo sapiens GN=ZNF596 PE=2 SV=1	72	20	6/27	2	0.00968361	1.51742	0.601622
130	6PGL_HUMAN	PGLS	O95336	6-phosphogluconolactonase	15146256	236.5	C	down	6-phosphogluconolactonase OS=Homo sapiens GN=PGLS PE=1 SV=2	479	52	12/40	4				0.0496488	0.545455	-0.874469
52	ALDR_HUMAN	AKR1B1	P15121	Aldose reductase	15147302	381.5	C	down	Aldose reductase OS=Homo sapiens GN=AKR1B1 PE=1 SV=3	142	30	7/30	3				9.91067e-05	0.550459	-0.861294
55	ALDR_HUMAN	AKR1B1	P15121	Aldose reductase	15147521	2072	C	down	Aldose reductase OS=Homo sapiens GN=AKR1B1 PE=1 SV=3	414	43	12/62	4				1.4792e-06	0.640444	-0.642856
331	ENOA_HUMAN	ENO1	P06733	Alpha-enolase	15146883	471.5	C	up	Alpha-enolase OS=Homo sapiens GN=ENO1 PE=1 SV=2	345	44	19/66	4				0.0012943	1.55037	0.632614
312	ARGI2_HUMAN	ARG2	P78540	Arginase-2, mitochondrial	15146007	46	C	up	Arginase-2, mitochondrial OS=Homo sapiens GN=ARG2 PE=1 SV=1	253	35	9/31	4				0.00322588	2.28261	1.19068
302	ATPB_HUMAN	ATP5B	P06576	ATP synthase subunit beta, mitochondrial	15145356	121.5	C	up	ATP synthase subunit beta, mitochondrial OS=Homo sapiens GN=	668	43	19/67	4				0.0114962	1.88477	0.914391
57	PMGE_HUMAN	BPGM	P07738	Bisphosphoglycerate mutase	15146886	46	C	down	Bisphosphoglycerate mutase OS=Homo sapiens GN=BPGM PE=1 SV=2	161	49	12/28	2				0.0410704	0.586957	-0.768674
85	CALR_HUMAN	CALR	P27797	Calreticulin	15144764	422	C	down	Calreticulin OS=Homo sapiens GN=CALR PE=1 SV=1	65	23	9/46	2				0.0408827	0.67654	-0.563752
81	CALB2_HUMAN	CALB2	P22676	Calretinin	15145235	703	C	down	Calretinin OS=Homo sapiens GN=CALB2 PE=1 SV=2	252	55	17/55	4				2.72174e-05	0.361309	-1.4687
347	CLIC4_HUMAN	CLIC4	Q9Y696	Chloride intracellular channel protein 4	15145820	423.5	C	up	Chloride intracellular channel protein 4 OS=Homo sapiens GN=	412	63	13/47	4				0.000205609	1.76151	0.816814
354	CLIC4_HUMAN	CLIC4	Q9Y696	Chloride intracellular channel protein 4	15146044	61.5	C	up	Chloride intracellular channel protein 4 OS=Homo sapiens GN=	131	16	3/29	2				0.00619195	1.5122	0.596644
319	COR1B_HUMAN	CORO1B	Q9BR76	Coronin-1B	15146139	200.5	C	up	Coronin-1B OS=Homo sapiens GN=CORO1B PE=1 SV=1	204	25	13/39	4				0.00448939	1.67082	0.740559
60	DHPR_HUMAN	QDPR	P09417	Dihydropteridine reductase	15147471	92	C	down	Dihydropteridine reductase OS=Homo sapiens GN=QDPR PE=1 SV=2	105	41	8/31	2				0.00904238	0.673913	-0.569366
506	DFFA_HUMAN	DFFA	O00273	DNA fragmentation factor subunit alpha	15144945	138	C	up	DNA fragmentation factor subunit alpha OS=Homo sapiens GN=DF	256	16	4/71	2				0.0330111	1.76923	0.823122
508	EFHD2_HUMAN	EFHD2	Q96C19	EF-hand domain-containing protein D2	15145290	166	C	up	EF-hand domain-containing protein D2 OS=Homo sapiens GN=EFHD	364	26	5/66	2				0.00297123	1.84444	0.883186
507	EF1D_HUMAN	EEF1D	P29692	Elongation factor 1-delta	15145113	221.5	C	up	Elongation factor 1-delta OS=Homo sapiens GN=EEF1D PE=1 SV=5	136	17	8/57	3				0.0151782	1.42903	0.515038
309	IF2A_HUMAN	EIF2S1	P05198	Eukaryotic translation initiation factor 2 subunit 1	15145396	136.5	C	up	Eukaryotic translation initiation factor 2 subunit 1 OS=Homo	137	48	16/49	4				0.0156056	1.80952	0.85561
42.83	EIF3J_HUMAN	EIF3J	O75822	Eukaryotic translation initiation factor 3 subunit J	15144963	300	C	down	Eukaryotic translation initiation factor 3 subunit J OS=Homo	90	39	11/51	4				0.0274404	0.686667	-0.542318
389	EZRI_HUMAN	EZR	P15311	Ezrin	15146632	420	C	up	Ezrin OS=Homo sapiens GN=EZR PE=1 SV=4	135	26	17/45	4				0.000736644	1.62857	0.703607
524	EZRI_HUMAN	EZR	P15311	Ezrin	15146597	112.5	C	up	Ezrin OS=Homo sapiens GN=EZR PE=1 SV=4	176	25	17/57	4				0.0431584	1.58451	0.664034
371	FSCN1_HUMAN	FSCN1	Q16658	Fascin	15147709	132	C	down	Fascin OS=Homo sapiens GN=FSCN1 PE=1 SV=3	363	60	25/96	4				0.00932401	0.659091	-0.601451
338	FAAA_HUMAN	FAH	P16930	Fumarylacetoacetase	15147344	63	C	up	Fumarylacetoacetase OS=Homo sapiens GN=FAH PE=1 SV=2	77	5	2/22	2				0.00338232	1.57143	0.652077
451	ENOG_HUMAN	ENO2	P09104	Gamma-enolase	15145168	129	C	down	Gamma-enolase OS=Homo sapiens GN=ENO2 PE=1 SV=3	167	28	12/63	3				0.000493624	0.395349	-1.3388
104	GRHPR_HUMAN	GRHPR	Q9UBQ7	Glyoxylate reductase/hydroxypyruvate reductase	15147312	361	C	down	Glyoxylate reductase/hydroxypyruvate reductase OS=Homo sapie	119	13	4/60	2				0.0434736	0.635734	-0.653505
100	HSP71_HUMAN	HSPA1A	P08107	Heat shock 70 kDa protein 1	15145811	971	C	down	Heat shock 70 kDa protein 1 OS=Homo sapiens GN=HSPA1A PE=1 S	412	29	19/71	4				0.0156056	0.703399	-0.507586
300	HSP74_HUMAN	HSPA4	P34932	Heat shock 70 kDa protein 4	15145503	321	C	up	Heat shock 70 kDa protein 4 OS=Homo sapiens GN=HSPA4 PE=1 SV	458	45	33/58	4				0.0241028	1.66511	0.735617
576	HS90B_HUMAN	HSP90AB1	P08238	Heat shock protein HSP 90-beta	15145490	243	C	up	Heat shock protein HSP 90-beta OS=Homo sapiens GN=HSP90AB1 P	169	30	14/18	4				0.0359523	1.60927	0.686408
320	HSP72_HUMAN	HSPA2	P54652	Heat shock-related 70 kDa protein 2	15145993	813	C	up	Heat shock-related 70 kDa protein 2 OS=Homo sapiens GN=HSPA2	823	41	26/88	4				0.037418	1.69496	0.761249
41	HNRPK_HUMAN	HNRNPK	P61978	Heterogeneous nuclear ribonucleoprotein K	15145397	1068	C	down	Heterogeneous nuclear ribonucleoprotein K OS=Homo sapiens GN	68	20	8/31	2				0.020522	0.541199	-0.88577
75	KIF7_HUMAN	KIF7	Q2M1P5	Kinesin-like protein KIF7	15144907	530	C	down	Kinesin-like protein KIF7 OS=Homo sapiens GN=KIF7 PE=1 SV=2	61	15	18/81	2				0.00497473	0.466038	-1.10148
337	LASP1_HUMAN	LASP1	Q14847	LIM and SH3 domain protein 1	15146841	195	C	up	LIM and SH3 domain protein 1 OS=Homo sapiens GN=LASP1 PE=1 S	199	15	5/29	2				0.0280651	1.47179	0.557577
323	MOES_HUMAN	MSN	P26038	Moesin	15146706	76	C	up	Moesin OS=Homo sapiens GN=MSN PE=1 SV=3	174	29	18/56	4				0.0529471	1.50658	0.591276
313	NAGK_HUMAN	NAGK	Q9UJ70	N-acetyl-D-glucosamine kinase	15146309	87	C	up	N-acetyl-D-glucosamine kinase OS=Homo sapiens GN=NAGK PE=1 S	319	36	14/33	4				0.045527	1.82759	0.869939
54	PDLI1_HUMAN	PDLIM1	O00151	PDZ and LIM domain protein 1	15147373	1908.5	C	down	PDZ and LIM domain protein 1 OS=Homo sapiens GN=PDLIM1 PE=1	281	73	14/55	4				5.91682e-06	0.597852	-0.74214
123	PDLI1_HUMAN	PDLIM1	O00151	PDZ and LIM domain protein 1	15147176	261.5	C	down	PDZ and LIM domain protein 1 OS=Homo sapiens GN=PDLIM1 PE=1	186	46	10/46	4				0.0255902	0.634799	-0.655628
131	PRDX2_HUMAN	PRDX2	P32119	Peroxiredoxin-2	15145735	1287	C	down	Peroxiredoxin-2 OS=Homo sapiens GN=PRDX2 PE=1 SV=5	356	40	11/37	4				0.000980713	0.536908	-0.897254
128	PRDX6_HUMAN	PRDX6	P30041	Peroxiredoxin-6	15147054	344.5	C	down	Peroxiredoxin-6 OS=Homo sapiens GN=PRDX6 PE=1 SV=3	397	71	11/34	4				0.00013918	0.461538	-1.11548
79	SYFB_HUMAN	FARSB	Q9NSD9	Phenylalanyl-tRNA synthetase beta subunit	15147508	43	C	down	Phenylalanyl-tRNA synthetase beta chain OS=Homo sapiens GN=F	92	20	10/36	2				0.0045487	0.395349	-1.3388
512	PABP2_HUMAN	PABPN1	Q86U42	Polyadenylate-binding protein 2	15145501	1424	C	up	Polyadenylate-binding protein 2 OS=Homo sapiens GN=PABPN1 PE	197	8	2/75	2				0.00298772	2.18573	1.12811
360	PROSC_HUMAN	PROSC	O94903	Proline synthetase co-transcribed bacterial homolog protein	15147749	49	C	up	Proline synthetase co-transcribed bacterial homolog protein	106	33	9/38	4				0.00267354	2.38776	1.25565
69	TGM2_HUMAN	TGM2	P21980	Protein-glutamine gamma-glutamyltransferase 2	15145424	656	C	down	Protein-glutamine gamma-glutamyltransferase 2 OS=Homo sapien	327	39	24/57	4				0.00660872	0.645579	-0.631334
534	TGM2_HUMAN	TGM2	P21980	Protein-glutamine gamma-glutamyltransferase 2	15146151	85	C	down	Protein-glutamine gamma-glutamyltransferase 2 OS=Homo sapien	116	3	1/58	2				0.0294798	0.529412	-0.917538
462	KPYM_HUMAN	PKM	P14618	Pyruvate kinase isozymes M1/M2	15147688	176	C	down	Pyruvate kinase isozymes M1/M2 OS=Homo sapiens GN=PKM2 PE=1	84	7	3/40	2				0.0473072	0.596591	-0.745186
316	SNX6_HUMAN	SNX6	Q9UNH7	Sorting nexin-6	15146329	37	C	up	Sorting nexin-6 OS=Homo sapiens GN=SNX6 PE=1 SV=1	103	27	11/26	4				0.0512784	2.05405	1.03847
330	SNX6_HUMAN	SNX6	Q9UNH7	Sorting nexin-6	15146629	33	C	up	Sorting nexin-6 OS=Homo sapiens GN=SNX6 PE=1 SV=1	114	21	10/27	3				0.00585664	1.60606	0.683526
350	STMN1_HUMAN	STMN1	P16949	Stathmin	15145733	379.5	C	up	Stathmin OS=Homo sapiens GN=STMN1 PE=1 SV=3	225	44	11/42	4				3.17536e-05	1.93544	0.952663
577	GRP75_HUMAN	HSPA9	P38646	Stress-70 protein, mitochondrial	15146004	119	C	up	Stress-70 protein, mitochondrial OS=Homo sapiens GN=HSPA9 PE	68	14	7/18	2				0.00859729	1.95082	0.96408
308	SUGT1_HUMAN	SUGT1	Q9Y2Z0	Suppressor of G2 allele of SKP1 homolog	15145326	115	C	up	Suppressor of G2 allele of SKP1 homolog OS=Homo sapiens GN=S	236	15	4/30	2				0.00954309	1.6	0.678072
523	STXB2_HUMAN	STXBP2	Q15833	Syntaxin-binding protein 2	15147070	56	C	up	Syntaxin-binding protein 2 OS=Homo sapiens GN=STXBP2 PE=2 SV	105	20	9/39	4				0.000330011	1.86667	0.900464
395	TCPH_HUMAN	CCT7	Q99832	T-complex protein 1 subunit eta	15147913	229	C	down	T-complex protein 1 subunit eta OS=Homo sapiens GN=CCT7 PE=1	67	22	10/42	2				0.00789798	0.663755	-0.591276
127	EMC2_HUMAN	TTC35	Q15006	Tetratricopeptide repeat protein 35	15146827	52	C	down	Tetratricopeptide repeat protein 35 OS=Homo sapiens GN=TTC35	146	27	8/29	3				0.0373133	0.673077	-0.571157
45	TRXR1_HUMAN	TXNRD1	Q16881	Thioredoxin reductase 1, cytoplasmic	15147048	243.5	C	down	Thioredoxin reductase 1, cytoplasmic OS=Homo sapiens GN=TXNR	173	6	3/61	2				0.00128321	0.632444	-0.660991
519	TRM61_HUMAN	TRMT61A	Q96FX7	tRNA (adenine-N(1)-)-methyltransferase catalytic subunit TRMT61A	15147733	106.5	C	up	tRNA (adenine-N(1)-)-methyltransferase catalytic subunit TRMT61A	390	41	8/34	4				0.00222842	2.00943	1.00679
133	TPM1_HUMAN	TPM1	P09493	Tropomyosin alpha-1 chain	15144996	329.5	C	down	Tropomyosin alpha-1 chain OS=Homo sapiens GN=TPM1 PE=1 SV=2	84	18	9/34	3				0.027823	0.582701	-0.779172
134	TPM1_HUMAN	TPM1	P09493	Tropomyosin alpha-1 chain	15144960	673.5	C	down	Tropomyosin alpha-1 chain OS=Homo sapiens GN=TPM1 PE=1 SV=2	122	34	14/79	4				0.0137695	0.625835	-0.676145
366	TPM4_HUMAN	TPM4	P67936	Tropomyosin alpha-4 chain	15144959	258.5	C	down	Tropomyosin alpha-4 chain OS=Homo sapiens GN=TPM4 PE=1 SV=3	205	39	12/53	4				0.00174191	0.572534	-0.804567
369	TTL12_HUMAN	TTLL12	Q14166	Tubulin--tyrosine ligase-like protein 12	15145818	175	C	down	Tubulin--tyrosine ligase-like protein 12 OS=Homo sapiens GN=	149	15	9/32	4				0.0421425	0.617143	-0.696324
345	UCHL3_HUMAN	UCHL3	P15374	Ubiquitin carboxyl-terminal hydrolase isozyme L3	15145015	114	C	up	Ubiquitin carboxyl-terminal hydrolase isozyme L3 OS=Homo sap	282	21	6/22	4				0.00564451	2.14035	1.09785
120	UGDH_HUMAN	UGDH	O60701	UDP-glucose 6-dehydrogenase	15147857	213	C	down	UDP-glucose 6-dehydrogenase OS=Homo sapiens GN=UGDH PE=1 SV=	106	22	10/51	4				0.000277844	0.58216	-0.780513
525	OGT1_HUMAN	OGT	O15294	UDP-N-acetylglucosamine--peptide N-acetylglucosaminyltransferase 110 kDa subunit	15147138	105	C	up	UDP-N-acetylglucosamine--peptide N-acetylglucosaminyltransferase 110 kDa subuni	208	20	17/45	4				0.0454654	1.64062	0.714246
329	UAP1_HUMAN	UAP1	Q16222	UDP-N-acetylhexosamine pyrophosphorylase	15146613	95	C	up	UDP-N-acetylhexosamine pyrophosphorylase OS=Homo sapiens GN=	224	22	12/28	4				0.0267326	2.02105	1.01511
119	UGPA_HUMAN	UGP2	Q16851	UTP--glucose-1-phosphate uridylyltransferase	15147969	162	C	down	UTP--glucose-1-phosphate uridylyltransferase OS=Homo sapiens	108	15	8/32	3				0.000292277	0.549383	-0.864117
72	RD23A_HUMAN	RAD23A	P54725	UV excision repair protein RAD23 homolog A	15144899	126	C	down	UV excision repair protein RAD23 homolog A OS=Homo sapiens G	109	37	12/51	2				0.0255744	0.579365	-0.787455
136	RD23A_HUMAN	RAD23A	P54725	UV excision repair protein RAD23 homolog A	15144889	162	C	down	UV excision repair protein RAD23 homolog A OS=Homo sapiens G	121	36	11/31	4				0.0402098	0.604938	-0.72514
326	VINC_HUMAN	VCL	P18206	Vinculin	15146662	55	C	up	Vinculin OS=Homo sapiens GN=VCL PE=1 SV=4	370	35	35/67	4				0.0244238	1.52727	0.610958
318	VATB2_HUMAN	ATP6V1B2	P21281	V-type proton ATPase subunit B, brain isoform	15146123	112	C	up	V-type proton ATPase subunit B, brain isoform OS=Homo sapien	408	26	9/16	4				0.000600019	1.96429	0.974005
352	PSD10_HUMAN	PSMD10	O75832	26S proteasome non-ATPase regulatory subunit 10	15146103	84.5	B+C	up	26S proteasome non-ATPase regulatory subunit 10 OS=Homo sapi	62	40	6/35	2	0.0180285	1.49112	0.5764	0.0360016	1.42012	0.506011
126	ANXA2_HUMAN	ANXA2	P07355	Annexin A2	15148002	6733	B+C	down	Annexin A2 OS=Homo sapiens GN=ANXA2 PE=1 SV=2	945	60	23/92	4	0.000400864	0.53468	-0.903253	0.00564451	0.610723	-0.711409
349	BID_HUMAN	BID	P55957	BH3-interacting domain death agonist	15145502	117	B+C	up	BH3-interacting domain death agonist OS=Homo sapiens GN=BID	245	29	6/19	4	0.000182824	2.0812	1.05741	0.00409068	1.77778	0.830075
514	SCMC1_HUMAN	SLC25A24	Q6NUK1	Calcium-binding mitochondrial carrier protein SCaMC-1	15146599	198.5	B+C	up	Calcium-binding mitochondrial carrier protein SCaMC-1 OS=Hom	142	6	3/94	2	0.00111458	1.43577	0.521823	0.037418	1.42569	0.511663
351	CHSP1_HUMAN	CARHSP1	Q9Y2V2	Calcium-regulated heat stable protein 1	15145939	84	B+C	up	Calcium-regulated heat stable protein 1 OS=Homo sapiens GN=C	121	16	2/39	2	0.000119076	1.95833	0.969626	0.00811882	1.7381	0.797507
357	CASP3_HUMAN	CASP3	P42574	Caspase-3	15146961	117	B+C	up	Caspase-3 OS=Homo sapiens GN=CASP3 PE=1 SV=2	102	36	9/32	4	0.00180463	1.56838	0.649272	0.0320796	1.5641	0.645335
516	CASP6_HUMAN	CASP6	P55212	Caspase-6	15147359	23	B+C	up	Caspase-6 OS=Homo sapiens GN=CASP6 PE=1 SV=2	221	32	9/36	4	0.00593679	1.47826	0.563901	0.0157137	1.43478	0.520832
340	CSTF1_HUMAN	CSTF1	Q05048	Cleavage stimulation factor 50 kDa subunit	15147087	46	B+C	up	Cleavage stimulation factor 50 kDa subunit OS=Homo sapiens G	258	29	10/30	4	0.00354861	1.52174	0.605721	0.0037628	1.69565	0.76184
325	CSDE1_HUMAN	CSDE1	O75534	Cold shock domain-containing protein E1	15146615	50.5	B+C	up	Cold shock domain-containing protein E1 OS=Homo sapiens GN=C	255	31	23/53	4	0.00343619	2	1	0.00726363	1.58416	0.663717
299	DDB1_HUMAN	DDB1	Q16531	DNA damage-binding protein 1	15145566	73	B+C	up	DNA damage-binding protein 1 OS=Homo sapiens GN=DDB1 PE=1 SV	168	33	18/51	4	0.00786713	1.42466	0.510615	0.0221445	1.45205	0.538096
306	DFFA_HUMAN	DFFA	O00273	DNA fragmentation factor subunit alpha	15095047	28	B+C	up	DNA fragmentation factor subunit alpha OS=Homo sapiens GN=DF	252	21	7/31	4	0.00652933	1.58929	0.668379	0.00699301	1.75	0.807355
342	EFHD2_HUMAN	EFHD2	Q96C19	EF-hand domain-containing protein D2	15145313	72.5	B+C	up	EF-hand domain-containing protein D2 OS=Homo sapiens GN=EFHD	141	37	10/23	4	0.00426307	1.5931	0.67184	1.36087e-05	2.48276	1.31194
556	EFHD2_HUMAN	EFHD2	Q96C19	EF-hand domain-containing protein D2	15145387	171.5	B+C	up	EF-hand domain-containing protein D2 OS=Homo sapiens GN=EFHD	227	52	15/44	4	0.027298	1.48397	0.569457	3.09288e-06	2.46939	1.30415
95	IF4A1_HUMAN	EIF4A1	P60842	Eukaryotic initiation factor 4A-I	15145685	5088	B+C	down	Eukaryotic initiation factor 4A-I OS=Homo sapiens GN=EIF4A1	440	16	6/93	2	0.000288445	0.342276	-1.54677	0.000592545	0.402123	-1.31429
335	GALK1_HUMAN	GALK1	P51570	Galactokinase	15146668	74	B+C	up	Galactokinase OS=Homo sapiens GN=GALK1 PE=1 SV=1	260	46	16/37	4	0.000142891	2.2027	1.13927	0.030835	1.43919	0.525256
356	GSTO1_HUMAN	GSTO1	P78417	Glutathione transferase omega-1	15146640	344	B+C	up	Glutathione transferase omega-1 OS=Homo sapiens GN=GSTO1 PE=	277	41	13/70	4	0.00111458	1.76308	0.818099	0.000980713	1.61337	0.690079
62	HNRPK_HUMAN	HNRNPK	P61978	Heterogeneous nuclear ribonucleoprotein K	15145771	244	B+C	down	Heterogeneous nuclear ribonucleoprotein K OS=Homo sapiens GN	188	36	18/35	4	0.00716044	0.625	-0.678072	0.000107735	0.561475	-0.832705
529	HNRPK_HUMAN	HNRNPK	P61978	Heterogeneous nuclear ribonucleoprotein K	15145331	1107.5	B+C	down	Heterogeneous nuclear ribonucleoprotein K OS=Homo sapiens GN	138	20	9/43	4	0.000274392	0.555756	-0.847476	0.0117579	0.465914	-1.10186
502	MX1_HUMAN	MX1	P20591	Interferon-induced GTP-binding protein Mx1 OS=Homo sapiens G	15146088	9	B+C	up	Interferon-induced GTP-binding protein Mx1 OS=Homo sapiens G	81	23	14/58	2	0.00404008	3.38889	1.76081	0.010101	2.11111	1.078
12	LMNA_HUMAN	LMNA	P02545	Lamin-A/C	15147607	496.5	B+C	down	Lamin-A/C OS=Homo sapiens GN=LMNA PE=1 SV=1	971	48	39/90	4	0.000831985	0.549849	-0.862893	0.0166706	0.60423	-0.726831
307	TOPK_HUMAN	PBK	Q96KB5	Lymphokine-activated killer T-cell-originated protein kinase	15145357	119	B+C	up	Lymphokine-activated killer T-cell-originated protein kinase	154	26	9/47	4	0.00590521	1.77311	0.826281	0.0111065	2.05882	1.04182
336	CAPG_HUMAN	CAPG	P40121	Macrophage-capping protein	15146738	137	B+C	up	Macrophage-capping protein OS=Homo sapiens GN=CAPG PE=1 SV=1	289	29	9/37	4	0.000400864	1.90876	0.932635	0.00271493	1.65693	0.728516
363	MOL1A_HUMAN	MOB1B	Q7L9L4	Mps one binder kinase activator-like 1A	15147261	65.5	B+C	up	Mps one binder kinase activator-like 1A OS=Homo sapiens GN=M	227	17	4/24	2	0.00080025	1.43511	0.521166	0.0195632	1.55725	0.639002
515	PP1R8_HUMAN	PPP1R8	Q12972	Nuclear inhibitor of protein phosphatase 1	15147705	149	B+C	up	Nuclear inhibitor of protein phosphatase 1 OS=Homo sapiens G	383	37	11/44	4	0.00529407	1.68121	0.749498	0.0128375	1.71141	0.775185
311	NPM_HUMAN	NPM1	P06748	Nucleophosmin	15145633	393	B+C	up	Nucleophosmin OS=Homo sapiens GN=NPM1 PE=1 SV=2	109	7	2/41	2	0.0211479	1.91094	0.934284	0.00789798	2.6285	1.39424
5	NUDC1_HUMAN	NUDCD1	Q96RS6	NudC domain-containing protein 1	15145341	735	B+C	down	NudC domain-containing protein 1 OS=Homo sapiens GN=NUDCD1 P	86	20	12/66	2	8.81471e-05	0.477551	-1.06627	0.000868413	0.489116	-1.03175
332	OAT_HUMAN	OAT	P04181	Ornithine aminotransferase, mitochondrial	15146862	67	B+C	up	Ornithine aminotransferase, mitochondrial OS=Homo sapiens GN	114	24	11/36	2	0.000765488	1.64179	0.715271	0.0151907	1.53731	0.620411
355	PEF1_HUMAN	PEF1	Q9UBV8	Peflin	15146447	106	B+C	up	Peflin OS=Homo sapiens GN=PEF1 PE=1 SV=1	149	15	6/26	4	0.0196645	1.41509	0.500898	0.0157445	1.61792	0.694144
353	PRDX4_HUMAN	PRDX4	Q13162	Peroxiredoxin-4	15146110	225.5	B+C	up	Peroxiredoxin-4 OS=Homo sapiens GN=PRDX4 PE=1 SV=1	515	41	11/54	4	7.39602e-07	2.51663	1.33149	1.4792e-06	2.04878	1.03477
503	PARN_HUMAN	PARN	O95453	Poly(A)-specific ribonuclease PARN	15146218	11	B+C	up	Poly(A)-specific ribonuclease PARN OS=Homo sapiens GN=PARN P	103	20	12/54	4	0.00635072	2.09091	1.06413	0.0104118	2	1
346	GDIR2_HUMAN	ARHGDIB	P52566	Rho GDP-dissociation inhibitor 2	15145312	232	B+C	up	Rho GDP-dissociation inhibitor 2 OS=Homo sapiens GN=ARHGDIB	300	59	8/32	4	0.0036295	1.58621	0.665581	0.0201318	1.72845	0.789477
314	SPB9_HUMAN	SERPINB9	P50453	Serpin B9	15146109	41	B+C	up	Serpin B9 OS=Homo sapiens GN=SERPINB9 PE=1 SV=1	83	26	10/33	2	0.0148142	1.7439	0.802319	1.70109e-05	3.60976	1.8519
317	SNX6_HUMAN	SNX6	Q9UNH7	Sorting nexin-6	15146451	221.5	B+C	up	Sorting nexin-6 OS=Homo sapiens GN=SNX6 PE=1 SV=1	495	48	21/56	4	4.95534e-05	1.48984	0.575159	0.00562246	2.05869	1.04173
542	UAP56_HUMAN	BAT1	Q13838	Spliceosome RNA helicase BAT1	15146131	37	B+C	up	Spliceosome RNA helicase BAT1 OS=Homo sapiens GN=BAT1 PE=1 S	103	24	10/17	2	0.0185702	1.97297	0.980371	0.0131347	2.67568	1.4199
305	TPM2_HUMAN	TPM2	P07951	Tropomyosin beta chain	15144895	217	B+C	up	Tropomyosin beta chain OS=Homo sapiens GN=TPM2 PE=1 SV=1	235	39	19/69	4	5.67028e-06	1.7788	0.830906	3.57228e-05	2.17972	1.12415
348	UBE2K_HUMAN	UBE2K	P61086	Ubiquitin-conjugating enzyme E2 K	15145523	207	B+C	up	Ubiquitin-conjugating enzyme E2 K OS=Homo sapiens GN=UBE2K P	166	34	10/39	4	0.000262559	1.64734	0.720141	0.00847295	1.43961	0.525682
367	UBA5_HUMAN	UBA5	Q9GZZ9	Ubiquitin-like modifier-activating enzyme 5	15145067	88.5	B+C	down	Ubiquitin-like modifier-activating enzyme 5 OS=Homo sapiens	77	21	7/31	3	0.0073731	0.610169	-0.712718	0.00684177	0.610169	-0.712718
14	WDR1_HUMAN	WDR1	O75083	WD repeat-containing protein 1	15147543	190	B+C	down	WD repeat-containing protein 1 OS=Homo sapiens GN=WDR1 PE=1	178	27	14/48	4	0.0339423	0.5	-1	0.00440298	0.636842	-0.650992
105	WDR1_HUMAN	WDR1	O75083	WD repeat-containing protein 1	15147346	226	B+C	down	WD repeat-containing protein 1 OS=Homo sapiens GN=WDR1 PE=1	162	28	14/43	4	0.00985949	0.685841	-0.544055	0.00730333	0.621681	-0.685753

## Sheet: Cell line A_treatment effects
	Protein				2D gel electrophoresis		Deregulation		Maldi-TOF-MS					Group E1			Group E2			Group E3			Group G1			Group G2			Group G3
Sample ID	Gene Name	Accession (Uniprot)	UniProt	Protein	Spot-ID	Median control	Cell line-treatment group	up/ down	Protein	Mascot Score	MS Coverage	Matched MS Peaks	Hits	p-value (Wilcoxon-Test)	Fold_ Change	Log2 ratio	p-value (Wilcoxon-Test)	Fold_ Change	Log2 ratio	p-value (Wilcoxon-Test)	Fold_ Change	Log2 ratio	p-value (Wilcoxon-Test)	Fold_ Change	Log2 ratio	p-value (Wilcoxon-Test)	Fold_ Change	Log2 ratio	p-value (Wilcoxon-Test)	Fold_ Change	Log2 ratio
A51	ANXA2	ANXA2_HUMAN	P07355	Annexin A2	16965559	3394	A-E1	down	Annexin A2 OS=Homo sapiens GN=ANXA2 PE=1 SV=2	939	60	23/56	4	0.037418	0.444794	-1.16879
A61	CALU	CALU_HUMAN	O43852	Calumenin	16963469	1806	A-E1	up	Calumenin OS=Homo sapiens GN=CALU PE=1 SV=2	138	19	6/9	4	0.0132716	1.47549	0.561194
A64	HSPD1	CH60_HUMAN	P10809	60 kDa heat shock protein, mitochondrial	16964001	969	A-E1	up	60 kDa heat shock protein, mitochondrial OS=Homo sapiens GN=	158	26	10/23	4	0.0399755	1.72114	0.783362
A76	MSN	MOES_HUMAN	P26038	Moesin	16964997	410.5	A-E1	up	Moesin OS=Homo sapiens GN=MSN PE=1 SV=3	210	43	28/58	4	0.0284207	1.51476	0.599089
A80	EEF1G	EF1G_HUMAN	P26641	Elongation factor 1-gamma	16964700	678.5	A-E1	up	Elongation factor 1-gamma OS=Homo sapiens GN=EEF1G PE=1 SV=3	165	12	5/54	2	0.0438791	2.02537	1.01819
A90	ENO1	ENOA_HUMAN	P06733	Alpha-enolase	16965473	2290	A-E1	up	Alpha-enolase OS=Homo sapiens GN=ENO1 PE=1 SV=2	414	47	22/79	4	0.00287947	1.85425	0.890837
a159	FKBP4	FKBP4_HUMAN	Q02790	FK506-binding protein 4	16964127	249	A-E1	up	FK506-binding protein 4 OS=Homo sapiens GN=FKBP4 PE=1 SV=3	102	19	9/21	4	0.0332414	1.50909	0.59368
a161	SH3GLB2	SHLB2_HUMAN	Q9NR46	Endophilin-B2	16964295	273	A-E1	up	Endophilin-B2 OS=Homo sapiens GN=SH3GLB2 PE=1 SV=1	245	24	9/29	4	0.0156056	1.48774	0.573121
C150	APOL2	APOL2_HUMAN	Q9BQE5	Apolipoprotein-L2	16964821	178.5	A-E1	up	Apolipoprotein-L2 OS=Homo sapiens GN=APOL2 PE=2 SV=1	132	19	7/21	4	0.0213057	1.62273	0.698421
a181	MSN	MOES_HUMAN	P26038	Moesin	16964708	134	A-E1	up	Moesin OS=Homo sapiens GN=MSN PE=1 SV=3	122	33	18/50	2	0.0113442	1.44865	0.534708
a195	CAPRIN1	CAPR1_HUMAN	Q14444	Caprin-1	16963973	208.5	A-E1	up	Caprin-1 OS=Homo sapiens GN=CAPRIN1 PE=1 SV=2	68	22	8/31	2	0.0292472	1.40878	0.49445
A137	HNRNPK	HNRPK_HUMAN	P61978	Heterogeneous nuclear ribonucleoprotein K	16963767	722.5	A-E1+E2	down	Heterogeneous nuclear ribonucleoprotein K OS=Homo sapiens GN	87	24	12/50	3	0.0144925	0.575239	-0.797767	0.044902	0.58758	-0.767144
A02	TGM2	TGM2_HUMAN	P21980	Protein-glutamine gamma-glutamyltransferase 2	16963764	79	A-E2	down	Protein-glutamine gamma-glutamyltransferase 2 OS=Homo sapien	98	15	8/18	2				0.0135221	0.537415	-0.895892
A15	NUDCD1	NUDC1_HUMAN	Q96RS6	NudC domain-containing protein 1	16963731	407	A-E2	down	NudC domain-containing protein 1 OS=Homo sapiens GN=NUDCD1 P	68	13	6/13	2				0.048283	0.519464	-0.944904
A50	ANXA2	ANXA2_HUMAN	P07355	Annexin A2	16965525	466.5	A-E2	down	Annexin A2 OS=Homo sapiens GN=ANXA2 PE=1 SV=2	194	39	14/21	2				0.0202004	0.467435	-1.09716
A136	LMNB1	LMNB1_HUMAN	P20700	Lamin-B1	16963795	203	A-E2	down	Lamin-B1 OS=Homo sapiens GN=LMNB1 PE=1 SV=2	188	40	18/33	2				0.00104654	0.691652	-0.531881
A166	ALB	ALBU_HUMAN	P02768	Serum albumin	16964334	5998	A-E2	down	Serum albumin OS=Homo sapiens GN=ALB PE=1 SV=2	161	3	2/48	2				0.0349867	0.493135	-1.01995
a180	DUT	DUT_HUMAN	P33316	Deoxyuridine 5'-triphosphate nucleotidohydrolase, mitochondrial	16785266	144	A-E2	down	Deoxyuridine 5'-triphosphate nucleotidohydrolase, mitochondr	145	41	9/26	4				0.00757576	0.71464	-0.484711
A77	PKM2	KPYM_HUMAN	P14618	Pyruvate kinase isozymes M1/M2	16965669	2435	A-E2	up	Pyruvate kinase isozymes M1/M2 OS=Homo sapiens GN=PKM2 PE=1	279	40	20/60	4				0.0417832	2.21163	1.14511
A84	AASDHPPT	ADPPT_HUMAN	Q9NRN7	L-aminoadipate-semialdehyde dehydrogenase-phosphopantetheinyl transferase	16964540	135	A-E2	up	L-aminoadipate-semialdehyde dehydrogenase-phosphopantetheinyl transferase	148	25	9/58	3				0.0330292	1.44385	0.529921
a196	XRCC5	KU86_HUMAN	P13010	ATP-dependent DNA helicase 2 subunit 2	16964361	298	A-E2	up	ATP-dependent DNA helicase 2 subunit 2 OS=Homo sapiens GN=XR	74	20	16/67	2				0.0294798	1.37963	0.464281
A04	HSPA8	HSP7C_HUMAN	P11142	Heat shock cognate 71 kDa protein	16963900	374	A-E2+E3	down	Heat shock cognate 71 kDa protein OS=Homo sapiens GN=HSPA8 P	208	32	15/23	4				0.0199089	0.575385	-0.797401	0.0214063	0.597692	-0.742525
A21	ACTB	ACTB_HUMAN	P60709	Actin, cytoplasmic 1	16963715	1259.5	A-E2+E3	down	Actin, cytoplasmic 1 OS=Homo sapiens GN=ACTB PE=1 SV=1	206	9	3/10	2				0.0387211	0.681548	-0.553114	0.0241843	0.714286	-0.485427
A22	ACTA2	ACTA_HUMAN	P62736	Actin, aortic smooth muscle	16963712	279	A-E2+E3	down	Actin, aortic smooth muscle OS=Homo sapiens GN=ACTA2 PE=1 SV	122	7	2/7	2				0.023441	0.62486	-0.678395	0.02058	0.680851	-0.554589
A01	HSPH1	HS105_HUMAN	Q92598	Heat shock protein 105 kDa	16963953	280	A-E3	down	Heat shock protein 105 kDa OS=Homo sapiens GN=HSPH1 PE=1 SV=	150	20	14/19	4							0.0434736	0.620155	-0.689299
A23	ACTA2	ACTA_HUMAN	P62736	Actin, aortic smooth muscle	16783949	78	A-E3	down	Actin, aortic smooth muscle OS=Homo sapiens GN=ACTA2 PE=1 SV	137	7	2/17	2							0.016983	0.410526	-1.28445
A24	PSMD5	PSMD5_HUMAN	Q16401	26S proteasome non-ATPase regulatory subunit 5	16963916	183.5	A-E3	down	26S proteasome non-ATPase regulatory subunit 5 OS=Homo sapie	203	36	16/24	3							0.020345	0.68985	-0.535646
A142	EEF1B2	EF1B_HUMAN	P24534	Elongation factor 1-beta	16963489	1188	A-E3	down	Elongation factor 1-beta OS=Homo sapiens GN=EEF1B2 PE=1 SV=3	115	32	9/44	4							0.00185109	0.452227	-1.14488
A170	CBX1	CBX1_HUMAN	P83916	Chromobox protein homolog 1	16963576	120	A-E3	down	Chromobox protein homolog 1 OS=Homo sapiens GN=CBX1 PE=1 SV=	100	6	4/19	2							0.0310312	0.574163	-0.800469
A174	CCT7	TCPH_HUMAN	Q99832	T-complex protein 1 subunit eta	16965486	137	A-E3	down	T-complex protein 1 subunit eta OS=Homo sapiens GN=CCT7 PE=1	78	19	8/20	2							0.0455195	0.72679	-0.460389
A175	GNB2L1	GBLP_HUMAN	P63244	Guanine nucleotide-binding protein subunit beta-2-like 1	16965432	314	A-E3	down	Guanine nucleotide-binding protein subunit beta-2-like 1 OS=	229	7	3/24	2							0.0372345	0.571949	-0.806042
A177	PDIA6	PDIA6_HUMAN	Q15084	Protein disulfide-isomerase A6	16963719	255.5	A-E3	down	Protein disulfide-isomerase A6 OS=Homo sapiens GN=PDIA6 PE=1	313	21	7/18	4							0.0128868	0.709722	-0.494674
a178	NIT1	NIT1_HUMAN	Q86X76	Nitrilase homolog 1	16964882	169	A-E3	down	Nitrilase homolog 1 OS=Homo sapiens GN=NIT1 PE=2 SV=2	81	9	3/24	2							0.0187913	0.731602	-0.45087
A63	PABPN1	PABP2_HUMAN	Q86U42	Polyadenylate-binding protein 2	16963831	1035	A-E3	up	Polyadenylate-binding protein 2 OS=Homo sapiens GN=PABPN1 PE	77	4	1/15	2							0.0185434	1.75424	0.810844
A69	TUBB	TBB5_HUMAN	P07437	Tubulin beta chain	16964413	340	A-E3	up	Tubulin beta chain OS=Homo sapiens GN=TUBB PE=1 SV=2	111	32	14/67	2							0.0148394	1.60377	0.68147
A72	SMS	SPSY_HUMAN	P52788	Spermine synthase	16963615	463	A-E3	up	Spermine synthase OS=Homo sapiens GN=SMS PE=1 SV=2	176	30	9/42	4							0.0251317	1.38416	0.469006
A85	LASP1	LASP1_HUMAN	Q14847	LIM and SH3 domain protein 1	16964681	329	A-E3	up	LIM and SH3 domain protein 1 OS=Homo sapiens GN=LASP1 PE=1 S	217	33	10/46	4							0.0351529	1.48869	0.574041
A89	TWF1	TWF1_HUMAN	Q12792	Twinfilin-1	16965069	223.5	A-E3	up	Twinfilin-1 OS=Homo sapiens GN=TWF1 PE=1 SV=2	89	30	12/56	2							0.0457288	1.5	0.584963
A95	PRDX6	PRDX6_HUMAN	P30041	Peroxiredoxin-6	16964765	457	A-E3	up	Peroxiredoxin-6 OS=Homo sapiens GN=PRDX6 PE=1 SV=3	129	56	12/50	2							0.0312165	1.42146	0.507375
a200	YBX1	YBOX1_HUMAN	P67809	Nuclease-sensitive element-binding protein 1	16963503	59.5	A-E3	down	Nuclease-sensitive element-binding protein 1 OS=Homo sapiens	125	49	14/57	2							0.0289044	0.668539	-0.580916
a182	TRIP13	TRP13_HUMAN	Q15645	Thyroid receptor-interacting protein 13	16964435	80	A-E3	up	Thyroid receptor-interacting protein 13 OS=Homo sapiens GN=T	101	33	12/47	2							0.0396133	1.37931	0.463947
a187	PSMA4	PSA4_HUMAN	P25789	Proteasome subunit alpha type-4	16965301	247.5	A-E3	up	Proteasome subunit alpha type-4 OS=Homo sapiens GN=PSMA4 PE=	75	23	7/41	2							0.014763	2.20982	1.14393
a160	PAK2	PAK2_HUMAN	Q13177	Serine/threonine-protein kinase PAK 2	16964314	245	A-E3	up	Serine/threonine-protein kinase PAK 2 OS=Homo sapiens GN=PAK	120	28	8/21	2							0.00794974	1.55063	0.632857
A27	MCM7	MCM7_HUMAN	P33993	DNA replication licensing factor MCM7	16964804	253.5	A-G1	down	DNA replication licensing factor MCM7 OS=Homo sapiens GN=MCM	200	34	21/35	3										0.0490729	0.674202	-0.568747
A146	PNPT1	PNPT1_HUMAN	Q8TCS8	Polyribonucleotide nucleotidyltransferase 1, mitochondrial	16965207	154	A-G1	down	Polyribonucleotide nucleotidyltransferase 1, mitochondrial	131	22	17/50	2										0.0464007	0.689038	-0.537344
A147	G3BP1	G3BP1_HUMAN	Q13283	Ras GTPase-activating protein-binding protein 1	16965515	220	A-G1	down	Ras GTPase-activating protein-binding protein 1 OS=Homo sapi	123	42	14/60	2										0.0267722	0.632184	-0.661584
A149	PKIA	IPKA_HUMAN	P61925	cAMP-dependent protein kinase inhibitor alpha	16964589	128	A-G1	down	cAMP-dependent protein kinase inhibitor alpha OS=Homo sapien	61	55	4/48	2										0.0335964	0.366762	-1.44708
A172	ZSWIM7	ZSWM7_HUMAN	Q19AV6	Zinc finger SWIM domain-containing protein 7	16965400	128	A-G1	down	Zinc finger SWIM domain-containing protein 7 OS=Homo sapiens	63	35	5/22	2										0.0211003	0.659794	-0.599913
A101	PTRF	PTRF_HUMAN	Q6NZI2	Polymerase I and transcript release factor	16963830	679	A-G1	up	Polymerase I and transcript release factor OS=Homo sapiens G	174	30	12/37	3										0.0172119	1.45708	0.543082
A108	U2AF2	U2AF2_HUMAN	P26368	Splicing factor U2AF 65 kDa subunit	16964749	112.5	A-G1	up	Splicing factor U2AF 65 kDa subunit OS=Homo sapiens GN=U2AF2	74	20	9/36	2										0.0288056	1.57343	0.65391
A168	GANAB	GANAB_HUMAN	Q14697	Neutral alpha-glucosidase AB	16964472	145	A-G1+G2	down	Neutral alpha-glucosidase AB OS=Homo sapiens GN=GANAB PE=1 S	231	19	16/35	4										0.0229021	0.697115	-0.520531	0.0181591	0.665865	-0.586698
A128	TUBB	TBB5_HUMAN	P07437	Tubulin beta chain	16788274	188	A-G1+G3	down	Tubulin beta chain OS=Homo sapiens GN=TUBB PE=1 SV=2	153	33	15/49	2										0.0332168	0.556213	-0.846291				0.0378788	0.180473	-2.47014
A131	ANXA2	ANXA2_HUMAN	P07355	Annexin A2	16965710	3072	A-G2	down	Annexin A2 OS=Homo sapiens GN=ANXA2 PE=1 SV=2	385	60	24/90	4													0.029304	0.564291	-0.825489
A152	CSNK2A1	CSK21_HUMAN	P68400	Casein kinase II subunit alpha	16965502	176.5	A-G2	down	Casein kinase II subunit alpha OS=Homo sapiens GN=CSNK2A1 PE	154	40	18/71	2													0.0425704	0.572123	-0.805602
a176	UGP2	UGPA_HUMAN	Q16851	UTP--glucose-1-phosphate uridylyltransferase	16965534	84.5	A-G2	down	UTP--glucose-1-phosphate uridylyltransferase OS=Homo sapiens	116	13	7/19	3													0.0203488	0.590909	-0.758992
A102	ATP5B	ATPB_HUMAN	P06576	ATP synthase subunit beta, mitochondrial	16963695	332.5	A-G2	up	ATP synthase subunit beta, mitochondrial OS=Homo sapiens GN=	280	43	16/62	4													0.0288056	1.46154	0.547488
A103	KIF5B	KINH_HUMAN	P33176	Kinesin-1 heavy chain	16964757	293	A-G2	up	Kinesin-1 heavy chain OS=Homo sapiens GN=KIF5B PE=1 SV=1	211	28	25/38	4													0.0296499	1.70349	0.768492
A105	MSN	MOES_HUMAN	P26038	Moesin	16964625	141	A-G2	up	Moesin OS=Homo sapiens GN=MSN PE=1 SV=3	93	34	18/71	2													0.0228712	1.6988	0.764512
A109	MSN	MOES_HUMAN	P26038	Moesin	16964667	507	A-G2	up	Moesin OS=Homo sapiens GN=MSN PE=1 SV=3	175	38	20/39	4													0.00663423	1.47384	0.559577
A114	TUBG1	TBG1_HUMAN	P23258	Tubulin gamma-1 chain	16964549	313	A-G2	up	Tubulin gamma-1 chain OS=Homo sapiens GN=TUBG1 PE=1 SV=2	142	33	14/38	4													0.0438791	1.43249	0.518529
A116	PCBP2	PCBP2_HUMAN	Q15366	Poly(rC)-binding protein 2	16964893	738.5	A-G2	up	Poly(rC)-binding protein 2 OS=Homo sapiens GN=PCBP2 PE=1 SV=	197	27	8/34	4													0.00731984	1.40399	0.489535
A121	LYPLA1	LYPA1_HUMAN	O75608	Acyl-protein thioesterase 1	16964799	166.5	A-G2	up	Acyl-protein thioesterase 1 OS=Homo sapiens GN=LYPLA1 PE=1 S	85	10	2/34	2													0.00637598	1.37603	0.460515
A122	SAR1A	SAR1A_HUMAN	Q9NR31	GTP-binding protein SAR1a	16964690	169	A-G2	up	GTP-binding protein SAR1a OS=Homo sapiens GN=SAR1A PE=1 SV=1	80	30	8/48	2													0.0464007	1.4569	0.542898
A98	HSPA4	HSP74_HUMAN	P34932	Heat shock 70 kDa protein 4	16963832	388.5	A-G2	up	Heat shock 70 kDa protein 4 OS=Homo sapiens GN=HSPA4 PE=1 SV	295	48	35/65	4													0.044902	1.54473	0.627356
a175	TSFM	EFTS_HUMAN	P43897	Elongation factor Ts, mitochondrial	16964990	159	A-G2	up	Elongation factor Ts, mitochondrial OS=Homo sapiens GN=TSFM	61	23	5/17	2													0.0321709	1.50711	0.591784
A20	NSFL1C	NSF1C_HUMAN	Q9UNZ2	NSFL1 cofactor p47	16963773	139	A-G3	down	NSFL1 cofactor p47 OS=Homo sapiens GN=NSFL1C PE=1 SV=2	194	45	13/20	2																0.0225002	0.590234	-0.760642
A40	EEF1D	EF1D_HUMAN	P29692	Elongation factor 1-delta	16963659	775	A-G3	down	Elongation factor 1-delta OS=Homo sapiens GN=EEF1D PE=1 SV=5	103	30	6/12	3																0.0187948	0.707763	-0.498663
A43	YWHAG	1433G_HUMAN	P61981	14-3-3 protein gamma	16963563	754	A-G3	down	14-3-3 protein gamma OS=Homo sapiens GN=YWHAG PE=1 SV=2	216	37	11/20	4																0.015426	0.703358	-0.507668
A46	TALDO1	TALDO_HUMAN	P37837	Transaldolase	16964427	250.5	A-G3	down	Transaldolase OS=Homo sapiens GN=TALDO1 PE=1 SV=2	110	32	6/14	2																0.0114962	0.378685	-1.40093
A55	PSMB3	PSB3_HUMAN	P49720	Proteasome subunit beta type-3	16964664	313	A-G3	down	Proteasome subunit beta type-3 OS=Homo sapiens GN=PSMB3 PE=1	232	38	8/14	4																0.0317437	0.721198	-0.471532
A57	ANXA5	ANXA5_HUMAN	P08758	Annexin A5	16963701	329	A-G3	down	Annexin A5 OS=Homo sapiens GN=ANXA5 PE=1 SV=2	132	35	11/22	4																0.0335964	0.723077	-0.467779
A129	EEF1G	EF1G_HUMAN	P26641	Elongation factor 1-gamma	16964775	4224	A-G3	down	Elongation factor 1-gamma OS=Homo sapiens GN=EEF1G PE=1 SV=3	433	39	18/97	4																0.0203488	0.727711	-0.458562
A130	EIF4A3	IF4A3_HUMAN	P38919	Eukaryotic initiation factor 4A-III	16965059	307	A-G3	down	Eukaryotic initiation factor 4A-III OS=Homo sapiens GN=EIF4A	120	33	15/58	4																0.0473072	0.69457	-0.525808
A135	SNX9	SNX9_HUMAN	Q9Y5X1	Sorting nexin-9	16964103	60.5	A-G3	down	Sorting nexin-9 OS=Homo sapiens GN=SNX9 PE=1 SV=1	102	9	4/43	2																0.0266466	0.57619	-0.795382
A139	HNRNPF	HNRPF_HUMAN	P52597	Heterogeneous nuclear ribonucleoprotein F	16964045	147.5	A-G3	down	Heterogeneous nuclear ribonucleoprotein F OS=Homo sapiens GN	97	30	11/44	4																0.0318044	0.654102	-0.612412
A141	EEF1D	EF1D_HUMAN	P29692	Elongation factor 1-delta	16963621	281	A-G3	down	Elongation factor 1-delta OS=Homo sapiens GN=EEF1D PE=1 SV=5	106	39	12/64	3																0.0387211	0.535748	-0.900373
A148	LMNA	LMNA_HUMAN	W8QEH3	Lamin-A/C	16964766	344	A-G3	down	Lamin-A/C OS=Homo sapiens GN=LMNA PE=1 SV=1	133	36	22/65	2																0.0495326	0.665377	-0.587756
A150	TCP1	TCPA_HUMAN	P17987	T-complex protein 1 subunit alpha	16964562	170	A-G3	down	T-complex protein 1 subunit alpha OS=Homo sapiens GN=CCT1 PE	169	32	18/46	4																0.0466016	0.715789	-0.482393
A153	HSP90AB1	HS90B_HUMAN	P08238	Heat shock protein HSP 90-beta	16963918	173	A-G3	down	Heat shock protein HSP 90-beta OS=Homo sapiens GN=HSP90AB1 P	74	13	9/20	2																0.0495504	0.602787	-0.730279
A107	LRRC40	LRC40_HUMAN	Q9H9A6	Leucine-rich repeat-containing protein 40	16964657	245	A-G3	up	Leucine-rich repeat-containing protein 40 OS=Homo sapiens GN	165	28	14/33	2																0.0105734	1.77536	0.828113
A110	LMNA	LMNA_HUMAN	W8QEH3	Lamin-A/C	16785461	253	A-G3	up	Lamin-A/C OS=Homo sapiens GN=LMNA PE=1 SV=1	95	24	13/34	2																0.0206499	1.84672	0.884961
A111	SEC23A	SC23A_HUMAN	Q15436	Protein transport protein Sec23A	16965356	120.5	A-G3	up	Protein transport protein Sec23A OS=Homo sapiens GN=SEC23A P	62	16	9/35	2																0.011655	1.73381	0.793948
A99	HSPA2	HSP72_HUMAN	P54652	Heat shock-related 70 kDa protein 2	16964193	1413	A-G3	up	Heat shock-related 70 kDa protein 2 OS=Homo sapiens GN=HSPA2	568	41	25/95	4																0.00291403	1.61856	0.694708
a173	LRRC40	LRC40_HUMAN	Q9H9A6	Leucine-rich repeat-containing protein 40	16964724	151	A-G3	up	Leucine-rich repeat-containing protein 40 OS=Homo sapiens GN	180	28	16/25	4																0.0158711	2.18841	1.12988
A31	LMNA	LMNA_HUMAN	W8QEH3	Lamin-A/C	16965256	351	A-E1+E2+G1	down	Lamin-A/C OS=Homo sapiens GN=LMNA PE=1 SV=1	244	37	22/28	4	0.035463	0.656688	-0.606719	0.0261302	0.641721	-0.639981				0.0172119	0.548176	-0.867289
A145	LMNA	LMNA_HUMAN	W8QEH3	Lamin-A/C	16965173	325	A-E1+E2+G1+G2	down	Lamin-A/C OS=Homo sapiens GN=LMNA PE=1 SV=1	73	24	12/45	2	0.0152616	0.691489	-0.532221	0.0473072	0.597872	-0.742091				0.0317437	0.591489	-0.757576	0.0233077	0.708511	-0.497139
a164	SLC25A24	SCMC1_HUMAN	Q6NUK1	Calcium-binding mitochondrial carrier protein SCaMC-1	16964550	284.5	A-E1+E2+G2	up	Calcium-binding mitochondrial carrier protein SCaMC-1 OS=Hom	146	19	6/18	3	0.00829316	1.63037	0.705202	0.0128868	1.45559	0.541601							0.00555959	1.46705	0.552917
a170	CHMP2A	CHM2A_HUMAN	O43633	Charged multivesicular body protein 2a	16964389	173	A-E1+E2+G2	up	Charged multivesicular body protein 2a OS=Homo sapiens GN=CH	77	32	9/28	2	0.0132716	1.49138	0.576647	0.026489	1.4569	0.541601							0.0273961	1.62069	0.696608
A125	EIF1AX	IF1AX_HUMAN	P47813	Eukaryotic translation initiation factor 1A, X-chromosomal	16963774	533.5	A-E1+G1	up	Eukaryotic translation initiation factor 1A, X-chromosomal OS=	78	25	3/63	2	0.00564451	1.50919	0.593778							0.0357001	1.56436	0.645569
A124	CBX3	CBX3_HUMAN	Q13185	Chromobox protein homolog 3	16963836	252.5	A-E1+G1+G2	up	Chromobox protein homolog 3 OS=Homo sapiens GN=CBX3 PE=1 SV=	74	37	7/43	2	0.00674887	1.81655	0.861199							0.0357001	1.56835	0.649243	0.00856752	1.76259	0.817697
A100	TUBA1B	TBA1B_HUMAN	P68363	Tubulin alpha-1B chain	16963777	5727	A-E1+G1+G3	up	Tubulin alpha-1B chain OS=Homo sapiens GN=TUBA1B PE=1 SV=1	387	42	15/97	4	0.0310312	2.04317	1.03081							0.00789798	3.23725	1.69477				0.035964	2.54834	1.34956
A167	ALB	ALBU_HUMAN	P02768	Serum albumin	16964395	6350	A-E1+G2	down	Serum albumin OS=Homo sapiens GN=ALB PE=1 SV=2	163	3	2/52	2	0.0434736	0.679653	-0.557129										0.0342794	0.420582	-1.24954
A92	PRDX4	PRDX4_HUMAN	Q13162	Peroxiredoxin-4	16784418	299.5	A-E1+G2	up	Peroxiredoxin-4 OS=Homo sapiens GN=PRDX4 PE=1 SV=1	240	38	9/44	4	0.0179183	1.4399	0.525972										0.033982	1.45433	0.540352
A117	ANXA1	ANXA1_HUMAN	P04083	Annexin A1	16964728	222	A-E1+G2	up	Annexin A1 OS=Homo sapiens GN=ANXA1 PE=1 SV=2	332	39	13/35	4	0.0225002	1.56338	0.644669										0.0280651	1.6831	0.75112
A18	TUBB2C	TBB2C_HUMAN	P68371	Tubulin beta-2C chain	16963612	185	A-E2+G3	down	Tubulin beta-2C chain OS=Homo sapiens GN=TUBB2C PE=1 SV=1	70	16	6/15	2				0.0450432	0.637931	-0.648528										0.0283834	0.589655	-0.762057
A169	HMOX2	HMOX2_HUMAN	P30519	Heme oxygenase 2	16963933	303	A-E3 up+A-G3 down	up/down	Heme oxygenase 2 OS=Homo sapiens GN=HMOX2 PE=1 SV=2	107	37	9/22	2							0.00279866	1.46377	0.549687							0.000455891	0.280193	-1.83551
A113	LAP3	AMPL_HUMAN	P28838	Cytosol aminopeptidase	16964876	261.5	A-E3+G2	up	Cytosol aminopeptidase OS=Homo sapiens GN=LAP3 PE=1 SV=3	79	25	9/30	2							0.0483495	2.24464	1.16648				0.0369612	1.79399	0.843173
A151	PMPCB	MPPB_HUMAN	O75439	Mitochondrial-processing peptidase subunit beta	16964528	309	A-E3+G3	down	Mitochondrial-processing peptidase subunit beta OS=Homo sapi	99	26	14/60	2							0.00714456	0.682873	-0.550311							0.0139326	0.710497	-0.493099
a201(l+r)	HNRNPK	HNRPK_HUMAN	P61978	Heterogeneous nuclear ribonucleoprotein K	16963724	630.5	A-E1+E2+G2	down	Heterogeneous nuclear ribonucleoprotein K OS=Homo sapiens GN	80	25	9/44	3	0.0100445	0.523889	-0.932668	0.0332414	0.427503	-1.22599				0.0387211	0.562526	-0.830008

## Sheet: Cell line B_treatment effects
	Protein				2D gel electrophoresis		Deregulation		Maldi-TOF-MS					Group E1			Group E2			Group E3			Group G1			Group G2			Group G3
Sample ID	Gene Name	Accession (Uniprot)	UniProt	Protein	Spot-ID	Median control	Cell line-treatment group	up/ down	Protein	Mascot Score	MS Coverage	Matched MS Peaks	Hits	p-value (Wilcoxon-Test)	Fold_ Change	Log2 ratio	p-value (Wilcoxon-Test)	Fold_ Change	Log2 ratio	p-value (Wilcoxon-Test)	Fold_ Change	Log2 ratio	p-value (Wilcoxon-Test)	Fold_ Change	Log2 ratio	p-value (Wilcoxon-Test)	Fold_ Change	Log2 ratio	p-value (Wilcoxon-Test)	Fold_ Change	Log2 ratio
E34	MCM7	MCM7_HUMAN	P33993	DNA replication licensing factor MCM7	16808458	166	B-E1	up	DNA replication licensing factor MCM7 OS=Homo sapiens GN=MCM	205	31	18/30	4	0.044628	1.61165	0.688539
g38	ANXA2	ANXA2_HUMAN	P07355	Annexin A2	16808877	278.5	B-E1+E3	up	Annexin A2 OS=Homo sapiens GN=ANXA2 PE=1 SV=2	102	28	7/17	2	0.0281274	1.3925	0.477677				0.00777001	1.6575	0.729009
b141	MRPS23	RT23_HUMAN	Q9Y3D9	28S ribosomal protein S23, mitochondrial	16809306	307	B-E2	up	28S ribosomal protein S23, mitochondrial OS=Homo sapiens GN=	60	26	4/16	2				0.018981	1.77457	0.827467
b142	CS	CISY_HUMAN	O75390	Citrate synthase, mitochondrial	16809402	341	B-E2	up	Citrate synthase, mitochondrial OS=Homo sapiens GN=CS PE=1 S	101	17	8/14	2				0.0152201	1.92113	0.941953
b150	ANXA1	ANXA1_HUMAN	P04083	Annexin A1	16808708	230.5	B-E2	up	Annexin A1 OS=Homo sapiens GN=ANXA1 PE=1 SV=2	104	26	10/23	2				0.0343024	1.49675	0.581836
E01	ZPR1	ZPR1_HUMAN	O75312	Zinc finger protein ZPR1	16806331	174	B-E2	up	Zinc finger protein ZPR1 OS=Homo sapiens GN=ZNF259 PE=1 SV=1	233	38	16/38	4				0.00654918	1.94413	0.959128
E05	SCRN1	SCRN1_HUMAN	Q12765	Secernin-1	16806332	539	B-E2	up	Secernin-1 OS=Homo sapiens GN=SCRN1 PE=1 SV=2	420	36	14/57	4				0.0494372	1.37325	0.457593
E13	HSP90AB1	HS90B_HUMAN	P08238	Heat shock protein HSP 90-beta	16807921	78	B-E2	up	Heat shock protein HSP 90-beta OS=Homo sapiens GN=HSP90AB1 P	159	19	13/45	3				0.0268002	1.625	0.70044
E14	HSP90AB1	HS90B_HUMAN	P08238	Heat shock protein HSP 90-beta	16808014	258	B-E2	up	Heat shock protein HSP 90-beta OS=Homo sapiens GN=HSP90AB1 P	323	31	24/77	3				0.0214692	1.43333	0.519374
E35	HSP90AB1	HS90B_HUMAN	P08238	Heat shock protein HSP 90-beta	16809107	77	B-E2	up	Heat shock protein HSP 90-beta OS=Homo sapiens GN=HSP90AB1 P	133	16	9/25	3				0.0377211	1.42593	0.511899
E42	ALDH7A1	AL7A1_HUMAN	P49419	Alpha-aminoadipic semialdehyde dehydrogenase	16808779	210	B-E2	up	Alpha-aminoadipic semialdehyde dehydrogenase OS=Homo sapiens	95	21	10/29	4				0.0141917	1.4	0.485427
E45	UGP2	UGPA_HUMAN	Q16851	UTP--glucose-1-phosphate uridylyltransferase	16809332	223	B-E2	up	UTP--glucose-1-phosphate uridylyltransferase OS=Homo sapiens	165	24	12/41	4				0.000980713	1.58156	0.661349
E46	NDUFV1	NDUV1_HUMAN	P49821	NADH dehydrogenase [ubiquinone] flavoprotein 1, mitochondrial	16809516	155	B-E2	up	NADH dehydrogenase [ubiquinone] flavoprotein 1, mitochondria	132	22	8/29	4				0.0308038	1.58163	0.661415
E50	YWHAE	1433E_HUMAN	P62258	14-3-3 protein epsilon	16806352	666	B-E2	up	14-3-3 protein epsilon OS=Homo sapiens GN=YWHAE PE=1 SV=1	253	44	13/51	4				0.0314202	1.4338	0.519844
E56	IDH3A	IDH3A_HUMAN	P50213	Isocitrate dehydrogenase [NAD] subunit alpha, mitochondrial	16807664	652.5	B-E2	up	Isocitrate dehydrogenase [NAD] subunit alpha, mitochondrial	246	34	15/53	4				0.00681174	1.76113	0.816504
E58	ANXA1	ANXA1_HUMAN	P04083	Annexin A1	16807966	161.5	B-E2	up	Annexin A1 OS=Homo sapiens GN=ANXA1 PE=1 SV=2	83	33	9/37	2				0.0462954	1.9	0.925999
g26	RAD23A	RD23A_HUMAN	P54725	UV excision repair protein RAD23 homolog A	16806307	127	B-E2	up	UV excision repair protein RAD23 homolog A OS=Homo sapiens G	104	31	5/8	2				0.00519604	1.37297	0.457303
b152	ACLY	ACLY_HUMAN	P53396	ATP-citrate synthase	16808942	241.5	B-E2+E3	up	ATP-citrate synthase OS=Homo sapiens GN=ACLY PE=1 SV=3	86	11	11/22	2				0.045238	2.0125	1.00899	0.0405183	1.575	0.655352
E03	TUBB2C	TBB2C_HUMAN	P68371	Tubulin beta-2C chain	16806530	201	B-E2+E3	up	Tubulin beta-2C chain OS=Homo sapiens GN=TUBB2C PE=1 SV=1	413	47	27/97	4				0.0255744	1.36735	0.451379	0.00034965	1.46259	0.548521
b134	USP5	UBP5_HUMAN	P45974	Ubiquitin carboxyl-terminal hydrolase 5	16806611	201	B-E3	up	Ubiquitin carboxyl-terminal hydrolase 5 OS=Homo sapiens GN=U	72	22	15/64	2							0.0422898	1.40559	0.49118
b149	C12orf10	MYG1_HUMAN	Q9HB07	UPF0160 protein MYG1	16807621	120.5	B-E3	up	UPF0160 protein MYG1 OS=Homo sapiens GN=C12orf10 PE=2 SV=1	93	21	8/30	2							0.035799	1.43452	0.520572
E09	ACTB	ACTB_HUMAN	P60709	Actin, cytoplasmic 1	16806642	541	B-E3	up	Actin, cytoplasmic 1 OS=Homo sapiens GN=ACTB PE=1 SV=1	482	20	6/47	2							0.00448939	1.90158	0.9272
E11	MSH2	MSH2_HUMAN	P43246	DNA mismatch repair protein Msh2	16807487	218	B-E3	up	DNA mismatch repair protein Msh2 OS=Homo sapiens GN=MSH2 PE=	128	18	16/65	4							0.0459116	1.59707	0.675427
E16	EZR	EZRI_HUMAN	P15311	Ezrin	16807980	104.5	B-E3	up	Ezrin OS=Homo sapiens GN=EZR PE=1 SV=4	135	4	3/26	2							0.0166827	0.0166827	0.517535
E17	GARS	SYG_HUMAN	P41250	Glycyl-tRNA synthetase	16807888	269.5	B-E3	up	Glycyl-tRNA synthetase OS=Homo sapiens GN=GARS PE=1 SV=2	111	18	12/35	3							0.0165249	1.53125	0.61471
E18	ALB	ALBU_HUMAN	P02768	Serum albumin	16807805	88	B-E3	up	Serum albumin OS=Homo sapiens GN=ALB PE=1 SV=2	123	3	2/29	2							0.0438091	1.408	0.493647
E21	NAPRT	PNCB_HUMAN	Q6XQN6	Nicotinate phosphoribosyltransferase	16807394	82.5	B-E3	up	Nicotinate phosphoribosyltransferase OS=Homo sapiens GN=NAPR	120	7	3/54	2							0.00530147	2.17105	1.11839
E22	TUBB	TBB5_HUMAN	P07437	Tubulin beta chain	16807515	165	B-E3	up	Tubulin beta chain OS=Homo sapiens GN=TUBB PE=1 SV=2	213	30	15/47	4							0.00143261	2.4812	1.31104
E26	TUBB	TBB5_HUMAN	P07437	Tubulin beta chain	16807933	922.5	B-E3	up	Tubulin beta chain OS=Homo sapiens GN=TUBB PE=1 SV=2	411	45	26/97	3							0.0172712	1.59326	0.671986
E28	TUBB	TBB5_HUMAN	P07437	Tubulin beta chain	16807723	247	B-E3	up	Tubulin beta chain OS=Homo sapiens GN=TUBB PE=1 SV=2	195	33	15/38	3							0.0456719	1.6412	0.714748
E29	CNDP2	CNDP2_HUMAN	Q96KP4	Cytosolic non-specific dipeptidase	16807762	247.5	B-E3	up	Cytosolic non-specific dipeptidase OS=Homo sapiens GN=CNDP2	161	23	9/39	4							0.0204892	1.5184	0.602557
E31	PMPCB	MPPB_HUMAN	O75439	Mitochondrial-processing peptidase subunit beta	16807952	664.5	B-E3	up	Mitochondrial-processing peptidase subunit beta OS=Homo sapi	245	35	19/64	4							0.000736644	1.82055	0.864373
E40	TUBA1A	TBA1A_HUMAN	Q71U36	Tubulin alpha-1A chain	16808618	565	B-E3	up	Tubulin alpha-1A chain OS=Homo sapiens GN=TUBA1A PE=1 SV=1	536	14	6/71	2							0.012094	1.65447	0.726365
E41	TUBA1A	TBA1A_HUMAN	Q71U36	Tubulin alpha-1A chain	16808639	695	B-E3	up	Tubulin alpha-1A chain OS=Homo sapiens GN=TUBA1A PE=1 SV=1	226	9	16/96	2							0.0241843	1.59587	0.67434
E51	RANBP1	RANG_HUMAN	P43487	Ran-specific GTPase-activating protein	16806728	509	B-E3	up	Ran-specific GTPase-activating protein OS=Homo sapiens GN=RA	139	10	3/25	2							0.0100445	1.37754	0.462091
E53	PSME1	PSME1_HUMAN	Q06323	Proteasome activator complex subunit 1	16807302	99	B-E3	up	Proteasome activator complex subunit 1 OS=Homo sapiens GN=PS	97	34	9/28	4							0.0269509	1.52308	0.606989
E66	ANXA1	ANXA1_HUMAN	P04083	Annexin A1	16808982	676	B-E3	up	Annexin A1 OS=Homo sapiens GN=ANXA1 PE=1 SV=2	710	48	16/75	4							0.0225002	1.53636	0.61952
g30	CLIC4	CLIC4_HUMAN	Q9Y696	Chloride intracellular channel protein 4	16807003	118	B-E3	up	Chloride intracellular channel protein 4 OS=Homo sapiens GN=	70	24	4/5	2							0.00276143	2.31373	1.21022
g34	TUBA1C	TBA1C_HUMAN	Q9BQE3	Tubulin alpha-1C chain	16807812	212.5	B-E3	up	Tubulin alpha-1C chain OS=Homo sapiens GN=TUBA1C PE=1 SV=1	115	25	6/9	2							0.0233105	1.7562	0.812456
b126	MRPL44	RM44_HUMAN	Q9H9J2	39S ribosomal protein L44, mitochondrial	16809252	76	B-E1	down	39S ribosomal protein L44, mitochondrial OS=Homo sapiens GN=	76	17	7/19	2	0.0399755	0.622951	-0.68281
b16	SF3A3	SF3A3_HUMAN	Q12874	Splicing factor 3A subunit 3	16807017	155	B-E1	down	Splicing factor 3A subunit 3 OS=Homo sapiens GN=SF3A3 PE=1 S	156	34	19/92	4	0.0359523	0.573013	-0.80336
b32	CSTF1	CSTF1_HUMAN	Q05048	Cleavage stimulation factor 50 kDa subunit	16808498	46	B-E1	down	Cleavage stimulation factor 50 kDa subunit OS=Homo sapiens G	324	37	13/47	4	0.00100931	0.707692	-0.498806
b34	EEF1G	EF1G_HUMAN	P26641	Elongation factor 1-gamma	16808404	118	B-E1	down	Elongation factor 1-gamma OS=Homo sapiens GN=EEF1G PE=1 SV=3	236	24	12/58	4	0.0294875	0.59596	-0.746714
b42	GIPC1	GIPC1_HUMAN	O14908	PDZ domain-containing protein GIPC1	16807772	42	B-E1	down	PDZ domain-containing protein GIPC1 OS=Homo sapiens GN=GIPC1	313	41	14/46	4	0.0292643	0.7	-0.514573
b58	HNRNPH3	HNRH3_HUMAN	P31942	Heterogeneous nuclear ribonucleoprotein H3	16808606	382.5	B-E1	down	Heterogeneous nuclear ribonucleoprotein H3 OS=Homo sapiens G	354	60	17/62	4	0.0187948	0.731358	-0.451351
b77	EFHD2	EFHD2_HUMAN	Q96C19	EF-hand domain-containing protein D2	16806613	87.5	B-E1	down	EF-hand domain-containing protein D2 OS=Homo sapiens GN=EFHD	401	58	18/77	4	0.00829316	0.726141	-0.461678
b36	NPM1	NPM_HUMAN	P06748	Nucleophosmin	16806944	450	B-E1+2	down	Nucleophosmin OS=Homo sapiens GN=NPM1 PE=1 SV=2	154	35	11/59	4	0.0314685	0.660793	-0.59773	0.0183853	0.476505	-1.06944
b20	ACTB	ACTB_HUMAN	P60709	Actin, cytoplasmic 1	16806893	1837.5	B-E1+3	down	Actin, cytoplasmic 1 OS=Homo sapiens GN=ACTB PE=1 SV=1	530	23	6/97	2	0.0358419	0.196945	-2.34413				0.0229021	0.439871	-1.18485
b23	LMNA	LMNA_HUMAN	P02545	Lamin-A/C	16808649	71	B-E1+3	down	Lamin-A/C OS=Homo sapiens GN=LMNA PE=1 SV=1	114	32	16/48	4	0.0456602	0.713568	-0.486878				0.00999001	0.718593	-0.476753
b02	MCM6	MCM6_HUMAN	Q14566	DNA replication licensing factor MCM6	16807071	67	B-E2	down	DNA replication licensing factor MCM6 OS=Homo sapiens GN=MCM	112	17	11/30	4				0.000329083	0.523438	-0.933911
b04	GSPT1	ERF3A_HUMAN	P15170	Eukaryotic peptide chain release factor GTP-binding subunit ERF3A	16807079	204	B-E2	down	Eukaryotic peptide chain release factor GTP-binding subunit ERF3A	158	7	6/38	2				0.046481	0.663415	-0.592017
b07	PDIA4	PDIA4_HUMAN	P13667	Protein disulfide-isomerase A4	16807323	82	B-E2	down	Protein disulfide-isomerase A4 OS=Homo sapiens GN=PDIA4 PE=1	110	22	16/50	2				0.0188616	0.719298	-0.475338
b09	HSPA2	HSP72_HUMAN	P54652	Heat shock-related 70 kDa protein 2	16807438	488.5	B-E2	down	Heat shock-related 70 kDa protein 2 OS=Homo sapiens GN=HSPA2	184	27	14/54	3				0.0196645	0.372616	-1.42424
b31	SERPINE1	PAI1_HUMAN	P05121	Plasminogen activator inhibitor 1	16808892	42.5	B-E2	down	Plasminogen activator inhibitor 1 OS=Homo sapiens GN=SERPINE	135	26	12/37	4				0.0124056	0.634328	-0.656698
b35	GDI2	GDIB_HUMAN	P50395	Rab GDP dissociation inhibitor beta	16808169	15.5	B-E2	down	Rab GDP dissociation inhibitor beta OS=Homo sapiens GN=GDI2	147	25	9/30	4				0.000799854	0.62	-0.68966
b52	RPS4X	RS4X_HUMAN	P62701	40S ribosomal protein S4, X isoform	16808665	51.5	B-E2	down	40S ribosomal protein S4, X isoform OS=Homo sapiens GN=RPS4X	82	33	8/39	2				0.0266466	0.461883	-1.1144
b62	HSP90AB1	HS90B_HUMAN	P08238	Heat shock protein HSP 90-beta	16806872	80.5	B-E2	down	Heat shock protein HSP 90-beta OS=Homo sapiens GN=HSP90AB1 P	88	17	12/56	2				0.0448576	0.670833	-0.575974
b64	AARS	SYAC_HUMAN	P49588	Alanyl-tRNA synthetase, cytoplasmic	16807104	256	B-E2	down	Alanyl-tRNA synthetase, cytoplasmic OS=Homo sapiens GN=AARS	207	25	21/61	4				0.014139	0.688172	-0.539159
b66	TRIM28	TIF1B_HUMAN	Q13263	Transcription intermediary factor 1-beta	16807389	120	B-E2	down	Transcription intermediary factor 1-beta OS=Homo sapiens GN=	186	20	14/53	4				0.0472051	0.638298	-0.647698
b67	P4HB	PDIA1_HUMAN	P07237	Protein disulfide-isomerase	16806415	1524	B-E2	down	Protein disulfide-isomerase OS=Homo sapiens GN=P4HB PE=1 SV=	704	53	30/92	4				0.0310312	0.579688	-0.786651
b75	KPNA2	IMA1_HUMAN	P52292	Importin subunit alpha-1	16806546	102	B-E2	down	Importin subunit alpha-1 OS=Homo sapiens GN=KPNA1 PE=1 SV=2	138	40	2/59	2				0.00298484	0.53125	-0.912537
b76	ENO1	ENOA_HUMAN	P06733	Alpha-enolase	16809596	507.5	B-E2	down	Alpha-enolase OS=Homo sapiens GN=ENO1 PE=1 SV=2	488	47	19/71	4				0.0498834	0.639975	-0.643913
b82	ALB	ALBU_HUMAN	P02768	Serum albumin	16807701	2002	B-E2	down	Serum albumin OS=Homo sapiens GN=ALB PE=1 SV=2	155	3	2/26	2				0.0464515	0.524221	-0.931753
b91	EIF2S1	IF2A_HUMAN	P05198	Eukaryotic translation initiation factor 2 subunit 1	16806747	117	B-E2	down	Eukaryotic translation initiation factor 2 subunit 1 OS=Homo	194	50	9/11	2				0.0193924	0.510917	-0.968839
b10	ALB	ALBU_HUMAN	P02768	Serum albumin	16807481	1127	B-E2+E3	down	Serum albumin OS=Homo sapiens GN=ALB PE=1 SV=2	156	3	2/57	2				0.000201172	0.47343	-1.07878	0.0284207	0.583911	-0.77618
b68	GDI1	GDIA_HUMAN	P31150	Rab GDP dissociation inhibitor alpha	16806680	272	B-E2+E3	down	Rab GDP dissociation inhibitor alpha OS=Homo sapiens GN=GDI1	177	55	23/95	4				0.00439841	0.704663	-0.504994	0.00109239	0.656736	-0.606615
b69	PPP2R1A	2AAA_HUMAN	P30153	Serine/threonine-protein phosphatase 2A 65 kDa regulatory subunit A alpha isoform	16806711	228.5	B-E2+E3	down	Serine/threonine-protein phosphatase 2A 65 kDa regulatory subunit A alpha isoform	234	26	13/85	4				0.00714456	0.635605	-0.653798	0.00223656	0.595271	-0.748381
b71	HNRNPK	HNRPK_HUMAN	P61978	Heterogeneous nuclear ribonucleoprotein K	16806753	358.5	B-E2+E3	down	Heterogeneous nuclear ribonucleoprotein K OS=Homo sapiens GN	189	39	19/86	4				0.000218183	0.457562	-1.12796	0.00451305	0.596682	-0.744967
b86	HNRNPK	HNRPK_HUMAN	P61978	Heterogeneous nuclear ribonucleoprotein K	16806679	137.5	B-E2+E3	down	Heterogeneous nuclear ribonucleoprotein K OS=Homo sapiens GN	64	15	6/16	2				0.000857939	0.244227	-2.0337	0.00291403	0.325044	-1.62129
b95	LMNA	LMNA_HUMAN	W8QEH3	Lamin-A/C	16808867	162.5	B-E2+E3	down	Lamin-A/C OS=Homo sapiens GN=LMNA PE=1 SV=1	156	30	15/23	4				0.0113254	0.668724	-0.580517	0.00218479	0.497942	-1.00595
b29	PKM	KPYM_HUMAN	P14618	Pyruvate kinase isozymes M1/M2	16809576	418	B-E3	down	Pyruvate kinase isozymes M1/M2 OS=Homo sapiens GN=PKM2 PE=1	317	47	23/62	4							0.002997	0.38191	-1.3887
G12	SNX6	SNX6_HUMAN	Q9UNH7	Sorting nexin-6	16807685	69	B-G1	up	Sorting nexin-6 OS=Homo sapiens GN=SNX6 PE=1 SV=1	133	30	14/35	4										0.0158788	1.38	0.464668
g16	PIP4K2C	PI42C_HUMAN	Q8TBX8	Phosphatidylinositol-5-phosphate 4-kinase type-2 gamma	16808442	172.5	B-G1	up	Phosphatidylinositol-5-phosphate 4-kinase type-2 gamma OS=Ho	121	28	14/44	3										0.0489119	1.40244	0.487938
g22	CAPZB	CAPZB_HUMAN	P47756	F-actin-capping protein subunit beta	16807687	183	B-G1	up	F-actin-capping protein subunit beta OS=Homo sapiens GN=CAPZ	85	31	7/24	2										0.0464515	1.39695	0.482277
g23	CHMP2A	CHM2A_HUMAN	O43633	Charged multivesicular body protein 2a	16807793	200	B-G1	up	Charged multivesicular body protein 2a OS=Homo sapiens GN=CH	277	29	8/22	2										0.0464515	1.3986	0.483985
G29	CS	CISY_HUMAN	O75390	Citrate synthase, mitochondrial	16809509	519	B-G1	up	Citrate synthase, mitochondrial OS=Homo sapiens GN=CS PE=1 S	107	7	3/29	2										0.0249897	1.46403	0.549949
G43	SRSF9	SFRS9_HUMAN	Q13242	Splicing factor, arginine/serine-rich 9	16807293	65	B-G1	up	Splicing factor, arginine/serine-rich 9 OS=Homo sapiens GN=S	116	36	9/24	4										0.044493	1.625	0.70044
G22	ALDH9A1	AL9A1_HUMAN	P49189	4-trimethylaminobutyraldehyde dehydrogenase	16808784	209	B-G1+G3	up	4-trimethylaminobutyraldehyde dehydrogenase OS=Homo sapiens	206	8	4/47	2										0.0151113	1.57143	0.652077				0.0187176	1.70301	0.768085
g12	MATR3	MATR3_HUMAN	P43243	Matrin-3	16808781	202.5	B-G2	up	Matrin-3 OS=Homo sapiens GN=MATR3 PE=1 SV=2	95	12	12/26	2													0.0198912	1.5458	0.628355
g2	PSMD2	PSMD2_HUMAN	Q13200	26S proteasome non-ATPase regulatory subunit 2	16806811	189	B-G2	up	26S proteasome non-ATPase regulatory subunit 2 OS=Homo sapie	140	23	19/50	2													0.00794974	1.36957	0.453718
g21	ANXA1	ANXA1_HUMAN	P04083	Annexin A1	16809472	334	B-G2	up	Annexin A1 OS=Homo sapiens GN=ANXA1 PE=1 SV=2	110	35	8/22	3													0.0280424	1.47137	0.557156
G27	ATP5A1	ATPA_HUMAN	P25705	ATP synthase subunit alpha, mitochondrial	16809439	348.5	B-G2	up	ATP synthase subunit alpha, mitochondrial OS=Homo sapiens GN	243	34	17/58	4													0.0152201	2.50719	1.32607
g8	HSP90AA1	HS90A_HUMAN	P07900	Heat shock protein HSP 90-alpha	16807968	373	B-G2	up	Heat shock protein HSP 90-alpha OS=Homo sapiens GN=HSP90AA1	73	22	14/43	2													0.0013986	1.67265	0.742132
b109	SND1	SND1_HUMAN	Q7KZF4	Staphylococcal nuclease domain-containing protein 1	16808865	32	B-G3	up	Staphylococcal nuclease domain-containing protein 1 OS=Homo	155	25	19/41	4																0.0446678	1.88235	0.912537
b110	STXBP2	STXB2_HUMAN	Q15833	Syntaxin-binding protein 2	16808477	40.5	B-G3	up	Syntaxin-binding protein 2 OS=Homo sapiens GN=STXBP2 PE=2 SV	103	29	14/45	2																0.0299608	1.5	0.584963
g10	EIF3B	EIF3B_HUMAN	P55884	Eukaryotic translation initiation factor 3 subunit B	16808565	393	B-G3	up	Eukaryotic translation initiation factor 3 subunit B OS=Homo	76	17	15/64	2																0.0393414	1.59109	0.670018
G17	SND1	SND1_HUMAN	Q7KZF4	Staphylococcal nuclease domain-containing protein 1	16808969	101	B-G3	up	Staphylococcal nuclease domain-containing protein 1 OS=Homo	248	30	24/47	4																0.011649	1.88785	0.916744
G21	KHSRP	FUBP2_HUMAN	Q92945	Far upstream element-binding protein 2	16809102	330	B-G3	up	Far upstream element-binding protein 2 OS=Homo sapiens GN=KH	344	28	18/43	4																0.0255744	1.8232	0.866476
G37	HSPB1	HSPB1_HUMAN	P04792	Heat shock protein beta-1	16808334	202.5	B-G3	up	Heat shock protein beta-1 OS=Homo sapiens GN=HSPB1 PE=1 SV=2	400	47	11/54	4																0.0473446	1.73418	0.794251
G42	PRDX4	PRDX4_HUMAN	Q13162	Peroxiredoxin-4	16807226	290	B-G3	up	Peroxiredoxin-4 OS=Homo sapiens GN=PRDX4 PE=1 SV=1	353	27	3/37	4																9.61483e-06	1.93333	0.95109
G45	SND1	SND1_HUMAN	Q7KZF4	Staphylococcal nuclease domain-containing protein 1	16809137	548	B-G3	up	Staphylococcal nuclease domain-containing protein 1 OS=Homo	462	39	35/72	4																0.0454308	1.49727	0.582332
G9	KPNA2	IMA2_HUMAN	P52292	Importin subunit alpha-2	16806941	583	B-G3	up	Importin subunit alpha-2 OS=Homo sapiens GN=KPNA2 PE=1 SV=1	372	12	5/43	2																0.00562246	1.51429	0.598637
b14	P4HA1	P4HA1_HUMAN	P13674	Prolyl 4-hydroxylase subunit alpha-1	16807693	132	B-G1	down	Prolyl 4-hydroxylase subunit alpha-1 OS=Homo sapiens GN=P4HA	75	24	13/60	2										0.000462773	0.689295	-0.536806
b25	TRAP1	TRAP1_HUMAN	Q12931	Heat shock protein 75 kDa, mitochondrial	16808356	74.5	B-G1	down	Heat shock protein 75 kDa, mitochondrial OS=Homo sapiens GN=	66	22	12/46	3										0.0353764	0.454268	-1.13838
b30	HNRNPC	HNRPC_HUMAN	P07910	Heterogeneous nuclear ribonucleoproteins C1/C2	16809538	198	B-G1	down	Heterogeneous nuclear ribonucleoproteins C1/C2 OS=Homo sapie	235	30	9/32	3										0.0365762	0.567335	-0.817727
b27	CCT3	TCPG_HUMAN	P49368	T-complex protein 1 subunit gamma	16808228	42	B-G1+G2	down	T-complex protein 1 subunit gamma OS=Homo sapiens GN=CCT3 PE	211	37	18/63	4										0.0443856	0.688525	-0.53842	0.00524476	0.557377	-0.843274
b130	BLVRB	BLVRB_HUMAN	P30043	Flavin reductase	16526366	67.5	B-G2	down	Flavin reductase OS=Homo sapiens GN=BLVRB PE=1 SV=3	74	34	6/21	2													0.0335686	0.457627	-1.12776
b21	RRM1	RIR1_HUMAN	P23921	Ribonucleoside-diphosphate reductase large subunit	16809074	105	B-G2	down	Ribonucleoside-diphosphate reductase large subunit OS=Homo s	62	16	11/33	2													0.041016	0.729167	-0.455679
b38	NPM1	NPM_HUMAN	P06748	Nucleophosmin	16807111	585	B-G2	down	Nucleophosmin OS=Homo sapiens GN=NPM1 PE=1 SV=2	157	42	11/59	3													0.000400864	0.695187	-0.524527
b89	HMOX2	HMOX2_HUMAN	P30519	Heme oxygenase 2	16807022	212.5	B-G2+G3	down	Heme oxygenase 2 OS=Homo sapiens GN=HMOX2 PE=1 SV=2	133	49	10/16	2													0.034464	0.713087	-0.487849	0.000264038	0.295302	-1.75974
b13	SDCCAG10	SDC10_HUMAN	Q6UX04	Peptidyl-prolyl cis-trans isomerase SDCCAG10	16807697	37	B-G3	down	Peptidyl-prolyl cis-trans isomerase SDCCAG10 OS=Homo sapiens	132	25	9/38	4																0.0212613	0.72549	-0.462972
b15	HNRNPK	HNRPK_HUMAN	P61978	Heterogeneous nuclear ribonucleoprotein K	16806825	14	B-G3	down	Heterogeneous nuclear ribonucleoprotein K OS=Homo sapiens GN	82	19	9/34	4																0.0338573	0.41791	-1.25873
b19	ACTB	ACTB_HUMAN	P60709	Actin, cytoplasmic 1	16806975	362	B-G3	down	Actin, cytoplasmic 1 OS=Homo sapiens GN=ACTB PE=1 SV=1	455	42	15/97	3																0.00510893	0.711898	-0.490258
b24	CALD1	CALD1_HUMAN	Q05682	Caldesmon	16808451	137	B-G3	down	Caldesmon OS=Homo sapiens GN=CALD1 PE=1 SV=2	72	20	11/48	2																0.0434206	0.717277	-0.479397
b26	KARS	SYK_HUMAN	Q15046	Lysyl-tRNA synthetase	16808125	114	B-G3	down	Lysyl-tRNA synthetase OS=Homo sapiens GN=KARS PE=1 SV=3	185	30	20/45	3																0.0206326	0.726115	-0.461731
b44	PRDX4	PRDX4_HUMAN	Q13162	Peroxiredoxin-4	16807354	331.5	B-G3	down	Peroxiredoxin-4 OS=Homo sapiens GN=PRDX4 PE=1 SV=1	613	43	12/78	4																2.07089e-05	0.591964	-0.756418
b45	SFRS9	SFRS9_HUMAN	Q13242	Splicing factor, arginine/serine-rich 9	16807585	34	B-G3	down	Splicing factor, arginine/serine-rich 9 OS=Homo sapiens GN=S	129	47	10/43	4																0.0321403	0.723404	-0.467126
b48	HPCAL1	HPCL1_HUMAN	P37235	Hippocalcin-like protein 1	16806615	83	B-G3	down	Hippocalcin-like protein 1 OS=Homo sapiens GN=HPCAL1 PE=2 SV	240	36	7/36	4																0.0399835	0.643411	-0.636188
b49	CDKN2A	CD2A1_HUMAN	P42771	Cyclin-dependent kinase inhibitor 2A, isoforms 1/2/3	16807075	133	B-G3	down	Cyclin-dependent kinase inhibitor 2A, isoforms 1/2/3 OS=Homo	256	41	7/34	4																0.00399013	0.692708	-0.52968
b51	GSTP1	GSTP1_HUMAN	P09211	Glutathione S-transferase P	16808535	53	B-G3	down	Glutathione S-transferase P OS=Homo sapiens GN=GSTP1 PE=1 SV	102	12	2/27	2																0.0168998	0.373239	-1.42183
b54	GNB2L1	GBLP_HUMAN	P63244	Guanine nucleotide-binding protein subunit beta-2-like 1	16809383	146	B-G3	down	Guanine nucleotide-binding protein subunit beta-2-like 1 OS=	148	7	3/32	2																0.0214785	0.560461	-0.835315
b55	GNB2L1	GBLP_HUMAN	P63244	Guanine nucleotide-binding protein subunit beta-2-like 1	16809591	251.5	B-G3	down	Guanine nucleotide-binding protein subunit beta-2-like 1 OS=	189	7	3/45	2																0.041958	0.56264	-0.829716
b65	TRIM28	TIF1B_HUMAN	Q13263	Transcription intermediary factor 1-beta	16807232	106	B-G3	down	Transcription intermediary factor 1-beta OS=Homo sapiens GN=	359	24	20/54	4																0.0381724	0.716216	-0.481533
b8	CORO1B	COR1B_HUMAN	Q9BR76	Coronin-1B	16807307	82	B-G3	down	Coronin-1B OS=Homo sapiens GN=CORO1B PE=1 SV=1	201	29	16/50	4																0.0158966	0.645669	-0.631133
b96	EHD1	EHD1_HUMAN	Q9H4M9	EH domain-containing protein 1	16808913	19.5	B-G3	down	EH domain-containing protein 1 OS=Homo sapiens GN=EHD1 PE=1	120	25	11/19	2																0.034632	0.5	-1
g19	ACAT2	THIC_HUMAN	Q9BWD1	Acetyl-CoA acetyltransferase, cytosolic	16808856	83.5	B-E1+E2+E3+G1	up	Acetyl-CoA acetyltransferase, cytosolic OS=Homo sapiens GN=A	88	9	3/26	2	0.000471665	2.42029	1.27518	0.02636	1.76812	0.822213	0.0065832	1.50725	0.591915	0.015599	1.94203	0.957565
G33	GRHPR	GRHPR_HUMAN	Q9UBQ7	Glyoxylate reductase/hydroxypyruvate reductase	16808467	112.5	B-E1+E2+E3+G1+G3	up	Glyoxylate reductase/hydroxypyruvate reductase OS=Homo sapie	62	18	6/20	2	0.017331	1.84426	0.883044	0.0312087	1.67213	0.741688	0.013369	1.63934	0.713119	0.00703631	2.09836	1.06926				0.0219641	1.59836	0.676593
E43	G6PD	G6PD_HUMAN	P11413	Glucose-6-phosphate 1-dehydrogenase	16808882	392.5	B-E1+E2+E3+G2	up	Glucose-6-phosphate 1-dehydrogenase OS=Homo sapiens GN=G6PD	457	45	26/95	4	0.0284207	1.53172	0.615149	0.0320573	1.45336	0.53939	0.00799288	1.46455	0.55046				0.0241843	1.38246	0.467241
E65	ACAT2	THIC_HUMAN	Q9BWD1	Acetyl-CoA acetyltransferase, cytosolic	16808940	225.5	B-E1+E2+E3+G2+G3	up	Acetyl-CoA acetyltransferase, cytosolic OS=Homo sapiens GN=A	148	23	5/29	2	0.0455573	1.55155	0.633707	0.0055803	2.32474	1.21707	0.00205535	2.09278	1.06542				0.0218116	1.88144	0.91184	0.0455136	1.84536	0.883903
E2	RAD23B	RD23B_HUMAN	P54727	UV excision repair protein RAD23 homolog B	16806469	624.5	B-E1+G3	up	UV excision repair protein RAD23 homolog B OS=Homo sapiens G	256	31	13/50	4	0.0204892	1.4258	0.511771													0.0438791	1.42694	0.512925
G35	PNP	PNPH_HUMAN	P00491	Purine nucleoside phosphorylase	16808280	83	B-E2+E3+G1	up	Purine nucleoside phosphorylase OS=Homo sapiens GN=NP PE=1 S	115	39	9/21	4				0.0215618	1.57692	0.657112	0.0247752	1.57692	0.657112	0.0117882	1.59615	0.6746
E12	HSP90AB1	HS90B_HUMAN	P08238	Heat shock protein HSP 90-beta	16807276	312.5	B-E2+E3+G2	up	Heat shock protein HSP 90-beta OS=Homo sapiens GN=HSP90AB1 P	355	31	20/49	4				0.0172119	1.9171	0.938924	0.0281246	1.7513	0.808422				0.0224775	1.61917	0.695255
E60	APOL2	APOL2_HUMAN	Q9BQE5	Apolipoprotein-L2	16808428	236.5	B-E2+G1	up	Apolipoprotein-L2 OS=Homo sapiens GN=APOL2 PE=2 SV=1	174	18	7/40	4				0.000822438	1.42038	0.506279				0.0105978	1.50637	0.591076
E27	TUBA1A	TBA1A_HUMAN	Q71U36	Tubulin alpha-1A chain	16808115	409	B-E2+G3	up	Tubulin alpha-1A chain OS=Homo sapiens GN=TUBA1A PE=1 SV=1	383	18	6/67	2				0.0225002	1.70046	0.765926										0.0495384	1.88479	0.914406
E55	PPP1CA	PP1A_HUMAN	P62136	Serine/threonine-protein phosphatase PP1-alpha catalytic subunit	16807518	653.5	B-E2+G3	up	Serine/threonine-protein phosphatase PP1-alpha catalytic subunit	158	30	10/36	4				0.0343656	1.54872	0.631074										0.00724276	2.23419	1.15975
E57	PPP1CB	PP1B_HUMAN	P62140	Serine/threonine-protein phosphatase PP1-beta catalytic subunit	16807749	201	B-E2+G3	up	Serine/threonine-protein phosphatase PP1-beta catalytic subunit	131	31	7/24	4				0.0273109	2.2303	1.15724										0.0047952	2.43636	1.28473
E33	PURA	PURA_HUMAN	Q00577	Transcriptional activator protein Pur-alpha	16808279	113	B-E3+G1	up	Transcriptional activator protein Pur-alpha OS=Homo sapiens	77	32	5/27	2							0.0253717	1.6129	0.68966	0.0294118	1.45806	0.544055
G11	YBX1	YBOX1_HUMAN	P67809	Nuclease-sensitive element-binding protein 1	16807350	250	B-E3+G1	up	Nuclease-sensitive element-binding protein 1 OS=Homo sapiens	92	34	8/31	3							0.00399013	1.77181	0.825226	0.0273961	1.67785	0.746616
E20	ERO1L	ERO1A_HUMAN	Q96HE7	ERO1-like protein alpha OS=Homo sapiens GN=ERO1L PE=1 SV=2	16807408	94	B-E3+G1+G2	up	ERO1-like protein alpha OS=Homo sapiens GN=ERO1L PE=1 SV=2	221	25	10/28	4							0.0191142	1.83636	0.876852	0.048067	1.70909	0.773229	0.0433566	1.72727	0.788496
E4	ATP5B	ATPB_HUMAN	P06576	ATP synthase subunit beta, mitochondrial	16806577	291	B-E3+G1+G2+G3	up	ATP synthase subunit beta, mitochondrial OS=Homo sapiens GN=	595	38	14/72	4							0.0438791	1.5628	0.644135	0.0192308	1.4058	0.491388	0.037418	1.42029	0.506185	0.0329005	1.85266	0.889596
E48	PCYT2	PCY2_HUMAN	Q99447	Ethanolamine-phosphate cytidylyltransferase	16808847	51.5	B-E3+G3	up	Ethanolamine-phosphate cytidylyltransferase OS=Homo sapiens	226	30	13/58	4							0.0383453	1.63636	0.710493							0.0329693	1.56061	0.642106
g18	TWF1	TWF1_HUMAN	Q12792	Twinfilin-1	16808753	188.5	B-G2	up	Twinfilin-1 OS=Homo sapiens GN=TWF1 PE=1 SV=2	177	31	10/45	4													0.0314685	1.42803	0.514027
b92	PSME1	PSME1_HUMAN	Q06323	Proteasome activator complex subunit 1	16807347	76	B-E1+E2+E3+G1	down	Proteasome activator complex subunit 1 OS=Homo sapiens GN=PS	88	28	6/10	3	0.00355527	0.575758	-0.796467	0.0253717	0.556818	-0.844722	0.0144231	0.704545	-0.505235	0.031302	0.530303	-0.915111
b63	ACTB	ACTB_HUMAN	P60709	Actin, cytoplasmic 1	16806977	148	B-E1+E2+E3+G1+G2	down	Actin, cytoplasmic 1 OS=Homo sapiens GN=ACTB PE=1 SV=1	181	18	5/47	2	0.0124673	0.532374	-0.909488	0.00130984	0.602518	-0.730924	0.00413518	0.501799	-0.99482	0.0094936	0.631295	-0.663614	0.0152201	0.721223	-0.471483
b37	NPM1	NPM_HUMAN	P06748	Nucleophosmin	16807045	667.5	B-E1+E2+E3+G3	down	Nucleophosmin OS=Homo sapiens GN=NPM1 PE=1 SV=2	191	37	11/51	4	0.0332414	0.527877	-0.921727	0.00714456	0.555951	-0.84697	0.0128868	0.589166	-0.763255							0.0332414	0.542507	-0.882287
b3	TGM2	TGM2_HUMAN	P21980	Protein-glutamine gamma-glutamyltransferase 2	16806845	118.5	B-E1+G1	down	Protein-glutamine gamma-glutamyltransferase 2 OS=Homo sapien	176	18	9/39	3	0.00526316	0.692982	-0.529109							0.0162701	0.657895	-0.604071
b18	PSMD5	PSMD5_HUMAN	Q16401	26S proteasome non-ATPase regulatory subunit 5	16807018	197	B-E2+G3	down	26S proteasome non-ATPase regulatory subunit 5 OS=Homo sapie	441	46	23/95	4				0.00478572	0.640203	-0.643399										0.000221141	0.665541	-0.587402
					* Two protein spots each were digested and measured independently using PMF and MS/MS, giving 4 results. Only proteins identified with a minimum of 2 hits were considered valid.

## Sheet: Cell line C_treatment effects
	Protein				2D gel electrophoresis		Deregulation		Maldi-TOF-MS					Group E1			Group E2			Group E3			Group G1			Group G2			Group G3
Sample ID	Gene Name	Accession (Uniprot)	UniProt	Protein	Spot-ID	Median control	Cell line-treatment group	up/ down	Protein	Mascot Score	MS Coverage	Matched MS Peaks	Hits	p-value (Wilcoxon-Test)	Fold_ Change	Log2 ratio	p-value (Wilcoxon-Test)	Fold_ Change	Log2 ratio	p-value (Wilcoxon-Test)	Fold_ Change	Log2 ratio	p-value (Wilcoxon-Test)	Fold_ Change	Log2 ratio	p-value (Wilcoxon-Test)	Fold_ Change	Log2 ratio	p-value (Wilcoxon-Test)	Fold_ Change	Log2 ratio
C52	PSMD2	PSMD2_HUMAN	Q13200	26S proteasome non-ATPase regulatory subunit 2	17190189	112.5	C-E1	down	26S proteasome non-ATPase regulatory subunit 2 OS=Homo sapie	146	22	17/32	2	0.0244755	0.639205	-0.64565
C71	GANAB	GANAB_HUMAN	Q14697	Neutral alpha-glucosidase AB	17190956	138	C-E1	down	Neutral alpha-glucosidase AB OS=Homo sapiens GN=GANAB PE=1 S	201	19	16/44	4	0.0473072	0.707692	-0.498806
C77	LMNA	LMNA_HUMAN	P02545	Lamin-A/C	17191726	285	C-E1	down	Lamin-A/C OS=Homo sapiens GN=LMNA PE=1 SV=1	346	47	30/49	4	0.0340302	0.76716	-0.3824
C80	STXBP2	STXB2_HUMAN	Q15833	Syntaxin-binding protein 2	17191443	34.5	C-E1	down	Syntaxin-binding protein 2 OS=Homo sapiens GN=STXBP2 PE=2 SV	166	15	8/21	3	0.0460259	0.734043	-0.446064
C60	PPM1F	PPM1F_HUMAN	P49593	Protein phosphatase 1F	17190056	138	C-E1	down	Protein phosphatase 1F OS=Homo sapiens GN=PPM1F PE=1 SV=3	133	13	4/33	2	0.0473072	0.707692	-0.498806
C90	PEF1	PEF1_HUMAN	Q9UBV8	Peflin	17190901	134.5	C-E1	down	Peflin OS=Homo sapiens GN=PEF1 PE=1 SV=1	85	8	3/38	2	0.0351599	0.77971	-0.35899
C03	DYNC1I2	DC1I2_HUMAN	Q13409	Cytoplasmic dynein 1 intermediate chain 2	17190181	241	C-E1	up	Cytoplasmic dynein 1 intermediate chain 2 OS=Homo sapiens GN	103	19	10/26	2	0.0233077	1.36932	0.453458
C07	SH3GLB1	SHLB1_HUMAN	Q9Y371	Endophilin-B1	17190653	97	C-E1	up	Endophilin-B1 OS=Homo sapiens GN=SH3GLB1 PE=1 SV=1	93	22	9/25	2	0.00979021	1.27632	0.351985
C10	TUBB	TBB5_HUMAN	P07437	Tubulin beta chain	17191126	515	C-E1	up	Tubulin beta chain OS=Homo sapiens GN=TUBB PE=1 SV=2	128	19	10/17	2	0.0294118	1.2956	0.373618
C16	KHSRP	FUBP2_HUMAN	Q92945	Far upstream element-binding protein 2	17191700	226	C-E1	up	Far upstream element-binding protein 2 OS=Homo sapiens GN=KH	66	16	8/27	2	0.0466956	1.44872	0.534777
C18	LMNA	LMNA_HUMAN	W8QEH3	Lamin-A/C	17191659	291	C-E1	up	Lamin-A/C OS=Homo sapiens GN=LMNA PE=1 SV=1	199	37	19/30	2	0.0311189	1.68208	0.750247
C19	PFN1	PROF1_HUMAN	P07737	Profilin-1	17191446	290.5	C-E1	up	Profilin-1 OS=Homo sapiens GN=PFN1 PE=1 SV=2	64	44	5/28	2	0.028971	1.99656	0.997519
C32	GALE	GALE_HUMAN	Q14376	UDP-glucose 4-epimerase	17191464	244	C-E1	up	UDP-glucose 4-epimerase OS=Homo sapiens GN=GALE PE=1 SV=2	107	22	9/24	2	0.0149214	1.61589	0.692333
C35	PITPNB	PIPNB_HUMAN	P48739	Phosphatidylinositol transfer protein beta isoform	17191813	176	C-E1	up	Phosphatidylinositol transfer protein beta isoform OS=Homo s	138	35	9/14	2	0.0259321	1.34351	0.426009
C94	HNRNPK	HNRPK_HUMAN	P61978	Heterogeneous nuclear ribonucleoprotein K	17190093	967	C-E1	up	Heterogeneous nuclear ribonucleoprotein K OS=Homo sapiens GN	202	23	7/33	4	0.0464515	1.47409	0.55982
C95	ACTB	ACTB_HUMAN	P60709	Actin, cytoplasmic 1	17190293	188	C-E1	up	Actin, cytoplasmic 1 OS=Homo sapiens GN=ACTB PE=1 SV=1	232	20	6/38	2	0.0244344	2.54054	1.34514
C82	HNRNPL	HNRPL_HUMAN	P14866	Heterogeneous nuclear ribonucleoprotein L	17191958	471.5	C-E1+E3	down	Heterogeneous nuclear ribonucleoprotein L OS=Homo sapiens GN	118	16	10/35	2	0.0432571	0.763563	-0.389181				0.0232306	0.655061	-0.610299
C195	UQCRC2	QCR2_HUMAN	P22695	Cytochrome b-c1 complex subunit 2, mitochondrial	17192274	332	C-E1+E2	up	Cytochrome b-c1 complex subunit 2, mitochondrial OS=Homo sap	77	31	8/29	2	0.0498834	2.28966	1.19513	0.0111065	2.42069	1.27542
C51	ACTN1	ACTN1_HUMAN	P12814	Alpha-actinin-1	17190127	96.5	C-E2	down	Alpha-actinin-1 OS=Homo sapiens GN=ACTN1 PE=1 SV=2	101	16	12/22	2				0.00932401	0.670139	-0.577468
C58	ALB	ALBU_HUMAN	P02768	Serum albumin	17190624	172	C-E2	down	Serum albumin OS=Homo sapiens GN=ALB PE=1 SV=2	88	3	2/36	2				0.00551213	0.364407	-1.45638
C74	PLOD2	PLOD2_HUMAN	O00469	Procollagen-lysine,2-oxoglutarate 5-dioxygenase 2	17191412	200.5	C-E2	down	Procollagen-lysine,2-oxoglutarate 5-dioxygenase 2 OS=Homo sa	128	5	3/25	2				0.0379176	0.650974	-0.619328
C79	NUCB1	NUCB1_HUMAN	Q02818	Nucleobindin-1	17190073	210	C-E2	down	Nucleobindin-1 OS=Homo sapiens GN=NUCB1 PE=1 SV=4	76	20	10/28	2				0.0357001	0.681818	-0.552541
C01	KIF11	KIF11_HUMAN	P52732	Kinesin-like protein KIF11	17190595	135	C-E2	up	Kinesin-like protein KIF11 OS=Homo sapiens GN=KIF11 PE=1 SV=	137	16	18/31	2				0.0119704	1.75325	0.810029
C02	USP5	UBP5_HUMAN	P45974	Ubiquitin carboxyl-terminal hydrolase 5	17190004	551	C-E2	up	Ubiquitin carboxyl-terminal hydrolase 5 OS=Homo sapiens GN=U	197	33	26/63	3				0.0310312	1.65964	0.730869
C04	HNRNPK	HNRPK_HUMAN	P61978	Heterogeneous nuclear ribonucleoprotein K	17190535	138	C-E2	up	Heterogeneous nuclear ribonucleoprotein K OS=Homo sapiens GN	105	20	10/23	2				0.0399559	1.5	0.584963
C05	PAK2	PAK2_HUMAN	Q13177	Serine/threonine-protein kinase PAK 2	17190727	218	C-E2	up	Serine/threonine-protein kinase PAK 2 OS=Homo sapiens GN=PAK	92	26	11/35	2				0.0141917	1.3625	0.446256
C06	NHERF	NHERF_HUMAN	O14745	Ezrin-radixin-moesin-binding phosphoprotein 50	17190402	141	C-E2	up	Ezrin-radixin-moesin-binding phosphoprotein 50 OS=Homo sapie	73	29	7/22	2				0.0147972	3.48148	1.7997
C14	EZR	EZRI_HUMAN	P15311	Ezrin	17191346	619	C-E2	up	Ezrin OS=Homo sapiens GN=EZR PE=1 SV=4	219	41	29/65	2				0.0257919	1.69822	0.764021
C23	G6PD	G6PD_HUMAN	P11413	Glucose-6-phosphate 1-dehydrogenase	17191661	1021	C-E2	up	Glucose-6-phosphate 1-dehydrogenase OS=Homo sapiens GN=G6PD	250	45	23/46	4				0.0335964	1.29898	0.377382
C46	PPP1R7	PP1R7_HUMAN	Q15435	Protein phosphatase 1 regulatory subunit 7	17189895	75	C-E2	up	Protein phosphatase 1 regulatory subunit 7 OS=Homo sapiens G	95	21	7/10	2				0.03996	2.17391	1.12029
C47	UBA1	UBA1_HUMAN	P22314	Ubiquitin-like modifier-activating enzyme 1	17190400	522.5	C-E2	up	Ubiquitin-like modifier-activating enzyme 1 OS=Homo sapiens	114	17	19/50	2				0.02058	1.39893	0.484323
C48	UBA1	UBA1_HUMAN	P22314	Ubiquitin-like modifier-activating enzyme 1	17190438	622.5	C-E2	up	Ubiquitin-like modifier-activating enzyme 1 OS=Homo sapiens	225	23	27/50	3				0.0317437	1.38333	0.468149
C193	NAMPT	NAMPT_HUMAN	P43490	Nicotinamide phosphoribosyltransferase	17191800	160.5	C-E2	up	Nicotinamide phosphoribosyltransferase OS=Homo sapiens GN=NA	84	21	11/51	2				0.0453246	1.27888	0.354886
C59	TUBB2C	TBB2C_HUMAN	P68371	Tubulin beta-2C chain	17189955	217	C-E3	down	Tubulin beta-2C chain OS=Homo sapiens GN=TUBB2C PE=1 SV=1	158	8	5/54	2							0.00777458	0.713816	-0.486376
C61	TUBB2C	TBB2C_HUMAN	P68371	Tubulin beta-2C chain	17190067	517	C-E3	down	Tubulin beta-2C chain OS=Homo sapiens GN=TUBB2C PE=1 SV=1	193	26	12/41	4							0.0357001	0.575724	-0.796551
C64	PTRF	PTRF_HUMAN	Q6NZI2	Polymerase I and transcript release factor	17190175	380	C-E3	down	Polymerase I and transcript release factor OS=Homo sapiens G	129	33	13/47	3							0.028014	0.717658	-0.478631
C88	LDHB	LDHB_HUMAN	P07195	L-lactate dehydrogenase B chain	17190883	313	C-E3	down	L-lactate dehydrogenase B chain OS=Homo sapiens GN=LDHB PE=1	89	31	9/31	2							0.0192308	0.618577	-0.692975
C93	PLOD3	PLOD3_HUMAN	O60568	Procollagen-lysine,2-oxoglutarate 5-dioxygenase 3	16984696	198.5	C-E3	down	Procollagen-lysine,2-oxoglutarate 5-dioxygenase 3 OS=Homo sa	268	24	16/45	4							0.041958	0.766409	-0.383813
C104	ARHGDIA	GDIR1_HUMAN	P52565	Rho GDP-dissociation inhibitor 1	16991261	76	C-E3	down	Rho GDP-dissociation inhibitor 1 OS=Homo sapiens GN=ARHGDIA	512	40	10/59	4							0.00699301	0.0477987	-4.38688
C15	PYGB	PYGB_HUMAN	P11216	Glycogen phosphorylase, brain form	17191553	238	C-E3	up	Glycogen phosphorylase, brain form OS=Homo sapiens GN=PYGB P	248	30	28/46	2							0.0417832	1.25263	0.324962
C21	YARS	SYYC_HUMAN	P54577	Tyrosyl-tRNA synthetase, cytoplasmic	17191848	384	C-E3	up	Tyrosyl-tRNA synthetase, cytoplasmic OS=Homo sapiens GN=YARS	143	25	14/25	2							0.018264	1.30169	0.380391
C28	PAICS	PUR6_HUMAN	P22234	Multifunctional protein ADE2	17191702	412	C-E3	up	Multifunctional protein ADE2 OS=Homo sapiens GN=PAICS PE=1 S	81	19	8/27	2							0.00621601	1.71667	0.77961
C36	EXOSC2	EXOS2_HUMAN	Q13868	Exosome complex exonuclease RRP4	17192060	124	C-E3	up	Exosome complex exonuclease RRP4 OS=Homo sapiens GN=EXOSC2 P	89	26	7/13	2							0.00939618	1.49398	0.579157
C97	HSPB1	HSPB1_HUMAN	P04792	Heat shock protein beta-1	17190981	151.5	C-E3	up	Heat shock protein beta-1 OS=Homo sapiens GN=HSPB1 PE=1 SV=2	330	40	8/33	4							0.0292472	1.59474	0.673318
C187	GINS1	PSF1_HUMAN	Q14691	DNA replication complex GINS protein PSF1	17192029	137	C-E3	up	DNA replication complex GINS protein PSF1 OS=Homo sapiens GN	83	43	6/24	2							0.0382284	1.31731	0.397592
C209	DNAJA2	DNJA2_HUMAN	O60884	DnaJ homolog subfamily A member 2	17191065	376.5	C-E3	up	DnaJ homolog subfamily A member 2 OS=Homo sapiens GN=DNAJA2	95	21	8/25	2							0.0349867	1.51815	0.60231
C85	TRIP6	TRIP6_HUMAN	Q15654	Thyroid receptor-interacting protein 6	17192183	124	C-G1	down	Thyroid receptor-interacting protein 6 OS=Homo sapiens GN=TR	126	12	4/37	2										0.0190975	0.58216	-0.780513
C200	PAK2	PAK2_HUMAN	Q13177	Serine/threonine-protein kinase PAK 2	17190864	121	C-G1	down	Serine/threonine-protein kinase PAK 2 OS=Homo sapiens GN=PAK	68	26	9/35	2										0.016361	0.720238	-0.473454
C204	PTPN11	PTN11_HUMAN	Q06124	Tyrosine-protein phosphatase non-receptor type 11	17191961	233	C-G1	down	Tyrosine-protein phosphatase non-receptor type 11 OS=Homo sa	79	26	16/74	2										0.0352221	0.762684	-0.390842
C139	GLOD4	GLOD4_HUMAN	Q9HC38	Glyoxalase domain-containing protein 4	17190397	207	C-G1	up	Glyoxalase domain-containing protein 4 OS=Homo sapiens GN=GL	117	30	8/30	2										0.00838919	1.30189	0.380604
C103	ACTR3	ARP3_HUMAN	P61158	Actin-related protein 3	17190776	129.5	C-G1+G2	up	Actin-related protein 3 OS=Homo sapiens GN=ACTR3 PE=1 SV=3	99	22	8/24	4										0.0254454	1.40761	0.493246	0.00365166	1.40761	0.493246
C202	PNPT1	PNPT1_HUMAN	Q8TCS8	Polyribonucleotide nucleotidyltransferase 1, mitochondrial	17191654	227	C-G1+G3	down	Polyribonucleotide nucleotidyltransferase 1, mitochondrial O	95	17	11/27	2										0.0260181	0.72293	-0.468072				0.00174825	0.544586	-0.876768
C50	AARS	SYAC_HUMAN	P49588	Alanyl-tRNA synthetase, cytoplasmic	17190366	240.5	C-G2	down	Alanyl-tRNA synthetase, cytoplasmic OS=Homo sapiens GN=AARS	151	23	20/37	2													0.0288056	0.671788	-0.573923
C65	KPNA2	IMA2_HUMAN	P52292	Importin subunit alpha-2	17190252	400.5	C-G2	down	Importin subunit alpha-2 OS=Homo sapiens GN=KPNA2 PE=1 SV=1	351	12	5/49	2													0.014763	0.385652	-1.37463
C66	PSMC4	PRS6B_HUMAN	P43686	26S protease regulatory subunit 6B	17190074	1054.5	C-G2	down	26S protease regulatory subunit 6B OS=Homo sapiens GN=PSMC4	265	47	21/53	4													0.0206499	0.735356	-0.443486
C69	PEPD	PEPD_HUMAN	P12955	Xaa-Pro dipeptidase	17190763	106	C-G2	down	Xaa-Pro dipeptidase OS=Homo sapiens GN=PEPD PE=1 SV=3	117	15	8/24	4													0.0113751	0.417323	-1.26076
C72	HK1	HXK1_HUMAN	P19367	Hexokinase-1	17191705	67	C-G2	down	Hexokinase-1 OS=Homo sapiens GN=HK1 PE=1 SV=3	147	23	19/39	4													0.0096668	0.603604	-0.728327
C197	USP10	UBP10_HUMAN	Q14694	Ubiquitin carboxyl-terminal hydrolase 10	17190054	145	C-G2	down	Ubiquitin carboxyl-terminal hydrolase 10 OS=Homo sapiens GN=	72	20	9/39	2													0.0184926	0.638767	-0.646639
C108	XRCC6	XRCC6_HUMAN	P12956	ATP-dependent DNA helicase 2 subunit 1	17191767	271	C-G2	up	ATP-dependent DNA helicase 2 subunit 1 OS=Homo sapiens GN=XR	111	18	9/43	3													0.0422898	1.33498	0.416813
C109	EEF2	EF2_HUMAN	P13639	Elongation factor 2	17192165	343	C-G2	up	Elongation factor 2 OS=Homo sapiens GN=EEF2 PE=1 SV=4	145	17	14/35	4													0.0400932	1.43215	0.518183
C116	CCT2	TCPB_HUMAN	P78371	T-complex protein 1 subunit beta	17191352	409	C-G2	up	T-complex protein 1 subunit beta OS=Homo sapiens GN=CCT2 PE=	82	18	10/34	3													0.0357001	1.31511	0.395186
C118	EEF1G	EF1G_HUMAN	P26641	Elongation factor 1-gamma	17191118	312	C-G2	up	Elongation factor 1-gamma OS=Homo sapiens GN=EEF1G PE=1 SV=3	104	12	5/44	2													0.041084	1.40541	0.490986
C119	SNX5	SNX5_HUMAN	Q9Y5X3	Sorting nexin-5	17191594	373	C-G2	up	Sorting nexin-5 OS=Homo sapiens GN=SNX5 PE=1 SV=1	108	26	10/44	2													0.0174825	1.65044	0.722853
C133	ANXA1	ANXA1_HUMAN	P04083	Annexin A1	17191656	183	C-G2	up	Annexin A1 OS=Homo sapiens GN=ANXA1 PE=1 SV=2	122	22	9/36	3													0.00707528	1.464	0.549916
C136	LDHB	LDHB_HUMAN	P07195	L-lactate dehydrogenase B chain	17190733	821.5	C-G2	up	L-lactate dehydrogenase B chain OS=Homo sapiens GN=LDHB PE=1	211	30	12/27	4													0.0105581	1.39002	0.475102
C176	TUFM	EFTU_HUMAN	P49411	Elongation factor Tu, mitochondrial	17191801	213.5	C-G2	up	Elongation factor Tu, mitochondrial OS=Homo sapiens GN=TUFM	76	26	6/20	2													0.015599	1.51957	0.603666
C106	TRAP1	TRAP1_HUMAN	Q12931	Heat shock protein 75 kDa, mitochondrial	17191434	321	C-G2+G3	up	Heat shock protein 75 kDa, mitochondrial OS=Homo sapiens GN=	202	27	16/35	4													0.00932401	1.7541	0.81073	0.00590521	1.27322	0.348486
C134	ANXA2	ANXA2_HUMAN	P07355	Annexin A2	17192068	2003	C-G2+G3	up	Annexin A2 OS=Homo sapiens GN=ANXA2 PE=1 SV=2	115	36	13/41	2													0.00287947	1.5834	0.663025	0.0158711	1.27826	0.354182
C169	DARS	SYDC_HUMAN	P14868	Aspartyl-tRNA synthetase, cytoplasmic	17191171	455	C-G2+G3	up	Aspartyl-tRNA synthetase, cytoplasmic	143	52	12/23	2													0.018648	2.14623	1.1018	0.018981	1.93868	0.955074
C178	SCGN	SEGN_HUMAN	O76038	Secretagogin	17191641	320	C-G2+G3	up	Secretagogin OS=Homo sapiens GN=SCGN PE=1 SV=2	68	36	6/19	2													0.0196645	1.31148	0.391191	0.0335964	1.44262	0.528694
C54	GSPT1	ERF3A_HUMAN	P15170	Eukaryotic peptide chain release factor GTP-binding subunit ERF3A	17190359	203	C-G3	down	Eukaryotic peptide chain release factor GTP-binding subunit ERF3A	76	20	9/26	2																0.0442605	0.740876	-0.432696
C86	TPM2	TPM2_HUMAN	P07951	Tropomyosin beta chain	17189703	408	C-G3	down	Tropomyosin beta chain OS=Homo sapiens GN=TPM2 PE=1 SV=1	161	24	10/43	3																0.0327712	0.787645	-0.344383
C87	HMOX2	HMOX2_HUMAN	P30519	Heme oxygenase 2	17190281	152	C-G3	down	Heme oxygenase 2 OS=Homo sapiens GN=HMOX2 PE=1 SV=2	129	52	14/52	2																0.0224515	0.535211	-0.90182
C89	PRDX4	PRDX4_HUMAN	Q13162	Peroxiredoxin-4	17190692	46	C-G3	down	Peroxiredoxin-4 OS=Homo sapiens GN=PRDX4 PE=1 SV=1	299	32	8/25	4																0.0405183	0.647887	-0.626185
C92	VCP	TERA_HUMAN	P55072	Transitional endoplasmic reticulum ATPase	16983947	441	C-G3	down	Transitional endoplasmic reticulum ATPase OS=Homo sapiens GN	217	36	25/59	4																0.019314	0.662162	-0.594744
C206	SEPT10	SEP10_HUMAN	Q9P0V9	Septin-10	17191741	42	C-G3	down	Septin-10 OS=Homo sapiens GN=SEPT10 PE=1 SV=2	75	24	9/36	2																0.0400932	0.730435	-0.453173
C98	HSPA8	HSP7C_HUMAN	P11142	Heat shock cognate 71 kDa protein	17190354	10047	C-G3	up	Heat shock cognate 71 kDa protein OS=Homo sapiens GN=HSPA8 P	561	39	23/86	4																0.0473072	1.57353	0.654006
C99	GANAB	GANAB_HUMAN	Q14697	Neutral alpha-glucosidase AB	17190772	176	C-G3	up	Neutral alpha-glucosidase AB OS=Homo sapiens GN=GANAB PE=1 S	102	15	13/31	2																0.0442308	1.32331	0.404149
C111	PKM	KPYM_HUMAN	P14618	Pyruvate kinase isozymes M1/M2	17192162	1029	C-G3	up	Pyruvate kinase isozymes M1/M2 OS=Homo sapiens GN=PKM2 PE=1	122	22	12/33	3																0.0158966	1.54042	0.623323
C112	CCT7	TCPH_HUMAN	Q99832	T-complex protein 1 subunit eta	17192128	170	C-G3	up	T-complex protein 1 subunit eta OS=Homo sapiens GN=CCT7 PE=1	70	2	1/19	2																0.0158966	1.45299	0.539026
C122	ALDOC	ALDOC_HUMAN	P09972	Fructose-bisphosphate aldolase C	17191868	213	C-G3	up	Fructose-bisphosphate aldolase C OS=Homo sapiens GN=ALDOC PE	105	34	9/31	4																0.0241838	1.42	0.505891
C124	PSMC6	PRS10_HUMAN	P62333	26S protease regulatory subunit S10B	17192123	753	C-G3	up	26S protease regulatory subunit S10B OS=Homo sapiens GN=PSMC	144	37	14/31	4																0.0233077	1.37912	0.463749
C125	FH	FUMH_HUMAN	P07954	Fumarate hydratase, mitochondrial	17192129	383	C-G3	up	Fumarate hydratase, mitochondrial OS=Homo sapiens GN=FH PE=1	205	22	9/17	4																0.0233077	1.41852	0.504385
C127	CS	CISY_HUMAN	O75390	Citrate synthase, mitochondrial	17192222	1378	C-G3	up	Citrate synthase, mitochondrial OS=Homo sapiens GN=CS PE=1 S	195	19	9/37	4																0.00794974	1.46596	0.551843
C130	LASP1	LASP1_HUMAN	Q14847	LIM and SH3 domain protein 1	17191228	357	C-G3	up	LIM and SH3 domain protein 1 OS=Homo sapiens GN=LASP1 PE=1 S	163	24	6/23	4																0.0280651	1.40551	0.491096
C138	NAPA	SNAA_HUMAN	P54920	Alpha-soluble NSF attachment protein	17190087	192	C-G3	up	Alpha-soluble NSF attachment protein OS=Homo sapiens GN=NAPA	111	33	8/13	2																0.0333838	1.48837	0.573735
C140	PRDX4	PRDX4_HUMAN	Q13162	Peroxiredoxin-4	17190462	187	C-G3	up	Peroxiredoxin-4 OS=Homo sapiens GN=PRDX4 PE=1 SV=1	185	21	5/23	3																0.00140056	1.83333	0.874469
C141	TPI1	TPIS_HUMAN	P60174	Triosephosphate isomerase	17191234	1106	C-G3	up	Triosephosphate isomerase OS=Homo sapiens GN=TPI1 PE=1 SV=2	175	47	11/56	4																0.0226585	1.24972	0.321602
C167	PAPSS1	PAPS1_HUMAN	O43252	Bifunctional 3'-phosphoadenosine 5'-phosphosulfate synthetase 1	17191723	371	C-G3	up	Bifunctional 3'-phosphoadenosine 5'-phosphosulfate synthetase 1	67	21	9/48	2																0.022547	1.29268	0.370368
C170	RUVBL1	RUVB1_HUMAN	Q9Y265	RuvB-like 1	17191286	182	C-G3	up	RuvB-like 1 OS=Homo sapiens GN=RUVBL1 PE=1 SV=1	92	27	11/39	3																0.0350367	1.31884	0.39927
C171	FSCN1	FSCN1_HUMAN	Q16658	Fascin	17191872	323	C-G3	up	Fascin OS=Homo sapiens GN=FSCN1 PE=1 SV=3	75	27	7/29	2																0.0349867	2.25874	1.17552
C173	PSMD12	PSD12_HUMAN	O00232	26S proteasome non-ATPase regulatory subunit 12	17192232	263	C-G3	up	26S proteasome non-ATPase regulatory subunit 12 OS=Homo sapi	71	26	11/35	2																0.00502765	1.54706	0.629528
C142	PSMA4	PSA4_HUMAN	P25789	Proteasome subunit alpha type-4	17192212	599.5	C-G3	up	Proteasome subunit alpha type-4 OS=Homo sapiens GN=PSMA4 PE=	115	8	2/12	2																0.00413518	1.59019	0.669195
C62	TUBA1A	TBA1A_HUMAN	Q71U36	Tubulin alpha-1A chain	17190113	930	C-E1+E2+E3+G1+G2+G3	down	Tubulin alpha-1A chain OS=Homo sapiens GN=TUBA1A PE=1 SV=1	549	21	8/65	2	0.000205677	0.430655	-1.21539	0.014763	0.441306	-1.18015	0.00246812	0.423709	-1.23885	0.0266466	0.547349	-0.869467	0.01998	0.531605	-0.911575	0.000548471	0.597824	-0.742208
C159	WDR77	MEP50_HUMAN	Q9BQA1	Methylosome protein 50	17190024	144.5	C-E1+E2+G2	up	Methylosome protein 50 OS=Homo sapiens GN=WDR77 PE=1 SV=1	105	19	6/23	2	0.0434736	1.37619	0.46068	0.0490729	1.34762	0.430413							0.0434736	1.29048	0.367904
C40	NDUFV2	NDUV2_HUMAN	P19404	NADH dehydrogenase [ubiquinone] flavoprotein 2, mitochondrial	17190855	104	C-E1+G1	up	NADH dehydrogenase [ubiquinone] flavoprotein 2, mitochondrial	66	26	5/14	2	0.0241758	1.52941	0.612977							0.018981	1.74265	0.80128
C73	EEF2	EF2_HUMAN	P13639	Elongation factor 2	17191673	406.5	C-E1+G1+G3	down	Elongation factor 2 OS=Homo sapiens GN=EEF2 PE=1 SV=4	162	21	16/41	4	0.0312188	0.666393	-0.585554							0.00799201	0.659836	-0.59982				0.0175824	0.683607	-0.548762
C63	TUBA1A	TBA1A_HUMAN	Q71U36	Tubulin alpha-1A chain	17190115	217.5	C-E1+G2	down	Tubulin alpha-1A chain OS=Homo sapiens GN=TUBA1A PE=1 SV=1	265	18	5/40	2	0.0327591	0.752595	-0.410054										0.00565611	0.6609	-0.597497
C26	G6PD	G6PD_HUMAN	P11413	Glucose-6-phosphate 1-dehydrogenase	17191549	297	C-E1+G2	up	Glucose-6-phosphate 1-dehydrogenase OS=Homo sapiens GN=G6PD	92	16	8/15	2	0.0289044	1.81098	0.856767										0.0104118	1.68598	0.753584
C145	DARS	SYDC_HUMAN	P14868	Aspartyl-tRNA synthetase, cytoplasmic	17191584	240	C-E1+G2	up	Aspartyl-tRNA synthetase, cytoplasmic OS=Homo sapiens GN=DAR	99	27	11/27	3	0.0432571	1.70819	0.772464										0.0245946	1.53737	0.620461
C186	CLIC4	CLIC4_HUMAN	Q9Y696	Chloride intracellular channel protein 4	17190301	107	C-E1+G2+G3	up	Chloride intracellular channel protein 4 OS=Homo sapiens GN=	67	30	6/21	2	0.0259564	1.72581	0.787271										0.0206499	1.75806	0.813988	0.00156314	1.76613	0.820591
C55	HSPA5	GRP78_HUMAN	P11021	78 kDa glucose-regulated protein	17190103	191	C-E2+E3+G1+G3	down	78 kDa glucose-regulated protein OS=Homo sapiens GN=HSPA5 PE	194	37	19/36	2				0.0310312	0.679715	-0.556997	0.00777458	0.576512	-0.794576	0.011988	0.640569	-0.642573				0.0168195	0.576512	-0.794576
C150	APOL2	APOL2_HUMAN	Q9BQE5	Apolipoprotein-L2	17191400	176.5	C-E2+E3+G2+G3	up	Apolipoprotein-L2 OS=Homo sapiens GN=APOL2 PE=2 SV=1	132	19	7/21	4				0.0117081	1.56889	0.649743	0.0449625	1.38667	0.471621				0.00208924	1.67111	0.740808	0.0429637	1.31556	0.395672
C198	TGM2	TGM2_HUMAN	P21980	Protein-glutamine gamma-glutamyltransferase 2	17190174	109	C-E2+G1	down	Protein-glutamine gamma-glutamyltransferase 2 OS=Homo sapien	123	26	9/19	2				0.0263158	0.586022	-0.770974				0.0261534	0.607527	-0.71898
C153	DCTN3	DCTN3_HUMAN	O75935	Dynactin subunit 3	17190218	133	C-E2+G1	up	Dynactin subunit 3 OS=Homo sapiens GN=DCTN3 PE=1 SV=1	84	11	2/21	2				0.0151515	1.59281	0.671578				0.00815851	1.53293	0.616296
C57	HSPA8	HSP7C_HUMAN	P11142	Heat shock cognate 71 kDa protein	17190482	150	C-E2+G1+G2	down	Heat shock cognate 71 kDa protein OS=Homo sapiens GN=HSPA8 P	259	28	15/52	4				0.042624	0.757576	-0.400538				0.015984	0.712121	-0.489805	0.0411255	0.590909	-0.758992
C44	SSR4	SSRD_HUMAN	P51571	Translocon-associated protein subunit delta	17190522	136	C-E2+G1+G3	up	Translocon-associated protein subunit delta OS=Homo sapiens	121	35	7/15	2				0.025974	1.61905	0.695145				0.0285964	1.66667	0.736966				0.015984	1.52976	0.613307
C148	SEPT2	SEPT2_HUMAN	Q15019	Septin-2	17191364	84	C-E2+G2	up	Septin-2 OS=Homo sapiens GN=SEPT2 PE=1 SV=1	133	39	10/21	4				0.00061703	1.32283	0.403633							0.00932401	1.32283	0.403633
C163	YWHAH	1433F_HUMAN	Q04917	14-3-3 protein eta	17189874	207	C-E2+G2	up	14-3-3 protein eta OS=Homo sapiens GN=YWHAH PE=1 SV=4	109	36	9/21	3				0.041958	1.71074	0.774624							0.035964	1.84298	0.882037
C151	ANXA1	ANXA1_HUMAN	P04083	Annexin A1	17191950	116	C-E2+G2+G3	up	Annexin A1 OS=Homo sapiens GN=ANXA1 PE=1 SV=2	145	33	11/26	4				0.0411029	1.33333	0.415037							0.00719868	1.43678	0.522841	0.0273961	1.48276	0.568284
C12	TRAP1	TRAP1_HUMAN	Q12931	Heat shock protein 75 kDa, mitochondrial	17191280	109	C-E2+G3	up	Heat shock protein 75 kDa, mitochondrial OS=Homo sapiens GN=	90	16	10/23	2				0.0374332	1.37975	0.464404										0.0187577	1.96203	0.972344
C166	C8orf34	CH034_HUMAN	Q49A92	Uncharacterized protein C8orf34	17191139	78	C-E2+G3	up	Uncharacterized protein C8orf34 OS=Homo sapiens GN=C8orf34 P	71	23	9/44	2				0.000621601	1.41818	0.504043										0.00786713	1.6	0.678072
C208	RAB37	RAB37_HUMAN	Q96AX2	Ras-related protein Rab-37	17191246	112	C-E3+G1	down	Ras-related protein Rab-37 OS=Homo sapiens GN=RAB37 PE=1 SV=	65	33	6/33	2							0.00607287	0.727273	-0.459432	0.0409946	0.746753	-0.421296
C13	ZYX	ZYX_HUMAN	Q15942	Zyxin	17191322	300	C-E3+G1	up	Zyxin OS=Homo sapiens GN=ZYX PE=1 SV=1	97	23	10/25	3							0.0330111	1.48883	0.574183	0.00179967	1.35484	0.438121
C67	PABPN1	PABP2_HUMAN	Q86U42	Polyadenylate-binding protein 2	17190157	1035.5	C-E3+G2+G3	down	Polyadenylate-binding protein 2 OS=Homo sapiens GN=PABPN1 PE	95	4	1/41	2							0.00478572	0.694035	-0.52692				0.0464515	0.764075	-0.388214	0.0192308	0.661528	-0.596126
C24	FSCN1	FSCN1_HUMAN	Q16658	Fascin	17191708	493	C-E3+G3	up	Fascin OS=Homo sapiens GN=FSCN1 PE=1 SV=3	151	32	16/42	2							0.00663423	1.41261	0.498361							0.00185985	1.23782	0.307804
C38	BLVRB	BLVRB_HUMAN	P30043	Flavin reductase	17192160	91	C-E3+G3	up	Flavin reductase OS=Homo sapiens GN=BLVRB PE=1 SV=3	97	34	6/11	2							0.0185434	1.30935	0.388854							0.0430893	1.84173	0.881059

## Sheet: Explanations
Explanations
Cell line	Abbreviation
M13SV1	A
M13SV1-R2-2	B
M13SV1-R2-N1	C
Cell treatment (24h)	Abbreviation
genistein 0.1 µM	G1
genistein 1 µM	G2
genistein 10 µM	G3
b-estradiol 10exp-5 µM	E1
b-estradiol 10exp-3 µM	E2
b-estradiol 1 µM	E3
How to read the row "Cell line-treatment group"
Example	Meaning
B-G3	Significantly deregulated in cell line B by treatment G3, as compared to cell line B untreated
A-E1+2+G1	Significantly deregulated in cell line A by treatment E1 and E2 and G1, as compared to cell line A untreated
B+C	Significantly different from cell line A in cell lines B and C
Two protein spots each were digested and measured independently using PMF and MS/MS, giving 4 results. Only proteins identified with a minimum of 2 hits were considered valid.
